# Supplementary material for: Eutrophication will increase methane emissions from lakes and impoundments during the 21st century
Source: Nat Commun. 2019 Mar 26;10:1375. doi: 10.1038/s41467-019-09100-5 (PMC6435651; doi:10.1038/s41467-019-09100-5)
Supplement: Supplementary file 4 — Supplementary Data 1 [file 41467_2019_9100_MOESM4_ESM.xlsx]

## Sheet: lSizeChlSim
Supplementary Data 1. Joint lake-size by chlorophyll a (chla) distributions for six TP loading scenarios (0.75x, 1x, 1.5x, 2x, 2.5x, or 3x).
†Current chla levels were derived from Sayers et al. (2015) and converted to TP levels using a chla ~ TP relationship (Supplementary Fig. 1) derived from the data in Mccauley et al. (1989).
‡Future TP levels were calculated by multiplying current TP levels by the TP loading scenario. Corresponding chla levels were calculated using a chla ~ TP relationship (Supplementary Fig. 1) derived from the data in Mccauley et al. (1989).
*Methane (CH4) emissions (+/- 95% CI) under the simulate future chla levels were predicted using the empirical models reported in Table 3.
							*CH4 emissions (Gg CH4-C y-1)
							Diffusive emissions			Ebullitive emissions			Total emissions
Lake size bin (km2)	Cumulative Lake Area (km2)	†Current chla (ug L-1)	†Current TP (ug L-1)	TP loading scenario	‡Simulated future TP (ug L-1)	‡Simulated future chla (ug L-1)	Predicted emissions	Lower 95% confidence interval	Upper 95% confidence interval	Predicted emissions	Lower 95% confidence interval	Upper 95% confidence interval	Predicted emissions	Lower 95% confidence interval	Upper 95% confidence interval
[0.001 - 0.01]	197033	2.5	3.791	0.75	2.84325	2.00096	1006.75	771.324	1307.91	622.337	334.588	1113.77	1001.45	625.224	1580.71
[0.001 - 0.01]	96725.2	7.5	16.502	0.75	12.3765	6.06016	708.899	483.674	1031.87	748.7	503.756	1104.94	1212.46	886.183	1654.27
[0.001 - 0.01]	76663.6	12.5	33.089	0.75	24.8167	10.1192	662.457	412.148	1055.12	885.633	603.096	1294.66	1445.69	1055.91	1975.66
[0.001 - 0.01]	63289.3	17.5	52.434	0.75	39.3255	14.1783	609.099	354.837	1034.42	948.813	631.037	1420.96	1558.5	1108.77	2186.94
[0.001 - 0.01]	53258.6	22.5	74.006	0.75	55.5045	18.2374	555.33	307.533	990.92	968.856	624.82	1496.61	1599.45	1104.3	2312.77
[0.001 - 0.01]	42750.2	27.5	97.481	0.75	73.1107	22.2965	475.129	252.516	882.572	907.067	567.176	1445.19	1503.75	1008.8	2237.84
[0.001 - 0.01]	34630	32.5	122.634	0.75	91.9755	26.3554	405.833	208.353	779.782	834.912	507.077	1369.54	1389.13	907.54	2122.78
[0.001 - 0.01]	29375.8	37.5	149.3	0.75	111.975	30.4146	360.224	179.498	712.656	789.986	467.029	1331.26	1318.55	840.819	2064.29
[0.001 - 0.01]	22211	42.5	177.35	0.75	133.012	34.4735	283.365	137.542	575.187	657.094	378.925	1135.19	1099.83	685.993	1760.4
[0.001 - 0.01]	17912.1	47.5	206.682	0.75	155.012	38.5327	236.696	112.23	491.599	576.741	325.036	1019.52	967.783	591.492	1580.84
[0.001 - 0.01]	13135.6	52.5	237.208	0.75	177.906	42.5918	179.149	83.1672	379.865	456.395	251.796	824.136	767.606	460.439	1277.58
[0.001 - 0.01]	9314.34	57.5	268.858	0.75	201.643	46.651	130.732	59.5322	282.484	346.791	187.577	638.74	584.499	344.569	989.865
[0.001 - 0.01]	8359.04	62.5	301.57	0.75	226.178	50.7101	120.448	53.8872	264.817	331.567	176.058	622.094	559.931	324.792	963.72
[0.001 - 0.01]	5970.74	67.5	335.29	0.75	251.468	54.7692	88.1452	38.7954	196.932	251.078	131.03	479.314	424.776	242.697	742.241
[0.001 - 0.01]	5015.44	72.5	369.971	0.75	277.478	58.8281	75.7265	32.8263	171.731	222.653	114.319	432.035	377.325	212.548	668.754
[0.001 - 0.01]	3343.6	77.5	405.573	0.75	304.18	62.8874	51.5545	22.0326	118.557	156.133	78.9417	307.656	265.016	147.301	476.027
[0.001 - 0.01]	2149.45	82.5	442.056	0.75	331.542	66.9464	33.8001	14.2535	78.7534	105.241	52.442	210.416	178.9	98.1883	325.433
[0.001 - 0.01]	2388.3	87.5	479.389	0.75	359.542	71.0056	38.257	15.9314	90.2454	122.266	60.0904	247.856	208.135	112.874	383.178
[0.001 - 0.01]	1910.68	92.5	517.54	0.75	388.155	75.0646	31.1454	12.8167	74.3324	102.02	49.4857	209.549	173.902	93.2419	323.821
[0.001 - 0.01]	238.845	97.5	556.482	0.75	417.361	79.1238	3.95823	1.61061	9.55202	13.2716	6.3574	27.6037	22.6514	12.0142	42.639
[0.1 - 1]	153572	2.5	3.791	0.75	2.84325	2.00096	389.748	341.13	444.318	485.065	260.787	868.102	780.554	487.315	1232.05
[0.1 - 1]	75390	7.5	16.502	0.75	12.3765	6.06016	355.075	299.83	419.643	583.555	392.64	861.22	945.025	690.714	1289.38
[0.1 - 1]	59753.6	12.5	33.089	0.75	24.8167	10.1192	370.859	301.691	454.816	690.285	470.068	1009.09	1126.81	823	1539.88
[0.1 - 1]	49329.3	17.5	52.434	0.75	39.3255	14.1783	366.24	289.902	461.503	739.529	491.846	1107.54	1214.74	864.202	1704.55
[0.1 - 1]	41511.1	22.5	74.006	0.75	55.5045	18.2374	351.948	272.725	452.973	755.151	487.001	1166.49	1246.65	860.718	1802.63
[0.1 - 1]	33320.6	27.5	97.481	0.75	73.1107	22.2965	313.919	239.067	411.073	706.991	442.072	1126.42	1172.06	786.285	1744.23
[0.1 - 1]	26991.5	32.5	122.634	0.75	91.9755	26.3554	277.526	208.274	368.765	650.752	395.229	1067.46	1082.73	707.359	1654.55
[0.1 - 1]	22896.2	37.5	149.3	0.75	111.975	30.4146	253.673	187.972	341.36	615.735	364.014	1037.62	1027.71	655.356	1608.96
[0.1 - 1]	17311.8	42.5	177.35	0.75	133.012	34.4735	204.716	150.008	278.569	512.156	295.343	884.796	857.234	534.68	1372.1
[0.1 - 1]	13961.1	47.5	206.682	0.75	155.012	38.5327	174.917	126.898	240.405	449.526	253.341	794.64	754.314	461.024	1232.15
[0.1 - 1]	10238.2	52.5	237.208	0.75	177.906	42.5918	135.108	97.1361	187.375	355.726	196.256	642.352	598.292	358.878	995.777
[0.1 - 1]	7259.83	57.5	268.858	0.75	201.643	46.651	100.428	71.6096	140.43	270.298	146.202	497.85	455.573	268.566	771.526
[0.1 - 1]	6515.25	62.5	301.57	0.75	226.178	50.7101	94.1011	66.5916	132.583	258.432	137.224	484.876	436.424	253.151	751.148
[0.1 - 1]	4653.75	67.5	335.29	0.75	251.468	54.7692	69.9427	49.1495	99.2388	195.697	102.128	373.589	331.081	189.164	578.521
[0.1 - 1]	3909.16	72.5	369.971	0.75	277.478	58.8281	60.9603	42.5586	87.0606	173.542	89.1028	336.739	294.097	165.665	521.243
[0.1 - 1]	2606.09	77.5	405.573	0.75	304.18	62.8874	42.0627	29.1866	60.4399	121.694	61.5292	239.795	206.56	114.81	371.027
[0.1 - 1]	1675.34	82.5	442.056	0.75	331.542	66.9464	27.9259	19.2665	40.3578	82.0277	40.8747	164.004	139.44	76.5305	253.651
[0.1 - 1]	1861.5	87.5	479.389	0.75	359.542	71.0056	31.9841	21.9471	46.4732	95.2975	46.836	193.185	162.226	87.9768	298.658
[0.1 - 1]	1489.23	92.5	517.54	0.75	388.155	75.0646	26.3305	17.9755	38.4549	79.5168	38.5704	163.328	135.544	72.6751	252.394
[0.1 - 1]	186.162	97.5	556.482	0.75	417.361	79.1238	3.38182	2.29755	4.9631	10.3442	4.95511	21.515	17.6551	9.36414	33.2339
[001 - 0.1]	174712	2.5	3.791	0.75	2.84325	2.00096	632.717	524.096	761.409	551.837	296.685	987.6	888.001	554.396	1401.64
[001 - 0.1]	85767.8	7.5	16.502	0.75	12.3765	6.06016	504.629	387.657	654.259	663.884	446.689	979.771	1075.11	785.793	1466.87
[001 - 0.1]	67978.9	12.5	33.089	0.75	24.8167	10.1192	498.154	359.95	686	785.305	534.775	1148	1281.92	936.29	1751.85
[001 - 0.1]	56119.7	17.5	52.434	0.75	39.3255	14.1783	474.543	328.235	682.235	841.329	559.551	1259.99	1381.95	983.163	1939.19
[001 - 0.1]	47225.3	22.5	74.006	0.75	55.5045	18.2374	444.119	297.023	660.064	859.101	554.039	1327.07	1418.26	979.199	2050.77
[001 - 0.1]	37907.3	27.5	97.481	0.75	73.1107	22.2965	387.939	252.456	592.354	804.312	502.925	1281.47	1333.4	894.521	1984.33
[001 - 0.1]	30707	32.5	122.634	0.75	91.9755	26.3554	337.096	214.382	526.561	740.33	449.634	1214.4	1231.77	804.731	1882.3
[001 - 0.1]	26048	37.5	149.3	0.75	111.975	30.4146	303.625	189.302	483.689	700.494	414.123	1180.45	1169.18	745.568	1830.44
[001 - 0.1]	19694.8	42.5	177.35	0.75	133.012	34.4735	241.911	148.216	392.096	582.656	335.999	1006.59	975.236	608.281	1560.98
[001 - 0.1]	15882.9	47.5	206.682	0.75	155.012	38.5327	204.368	123.279	336.398	511.406	288.214	904.026	858.149	524.486	1401.76
[001 - 0.1]	11647.5	52.5	237.208	0.75	177.906	42.5918	156.26	92.9435	260.823	404.693	223.272	730.775	680.649	408.279	1132.85
[001 - 0.1]	8259.18	57.5	268.858	0.75	201.643	46.651	115.084	67.5806	194.553	307.506	166.328	566.381	518.285	305.535	877.73
[001 - 0.1]	7412.1	62.5	301.57	0.75	226.178	50.7101	106.929	62.0567	182.891	294.006	156.114	551.621	496.5	287.998	854.547
[001 - 0.1]	5294.36	67.5	335.29	0.75	251.468	54.7692	78.8621	45.2726	136.353	222.635	116.187	425.016	376.656	215.204	658.157
[001 - 0.1]	4447.27	72.5	369.971	0.75	277.478	58.8281	68.2412	38.7808	119.183	197.431	101.368	383.093	334.58	188.47	592.995
[001 - 0.1]	2964.83	77.5	405.573	0.75	304.18	62.8874	46.7715	26.3294	82.4583	138.446	69.9989	272.804	234.994	130.615	422.101
[001 - 0.1]	1905.95	82.5	442.056	0.75	331.542	66.9464	30.8578	17.2174	54.885	93.3192	46.5012	186.579	158.634	87.0652	288.567
[001 - 0.1]	2117.74	87.5	479.389	0.75	359.542	71.0056	35.1338	19.4398	63.0132	108.416	53.2831	219.778	184.557	100.087	339.77
[001 - 0.1]	1694.23	92.5	517.54	0.75	388.155	75.0646	28.7628	15.7893	51.9946	90.4627	43.8798	185.811	154.202	82.6791	287.138
[001 - 0.1]	211.788	97.5	556.482	0.75	417.361	79.1238	3.6748	2.00219	6.69274	11.7681	5.63721	24.4767	20.0854	10.6532	37.8087
[1 - 10]	135852	2.5	3.791	0.75	2.84325	2.00096	237.581	205.116	274.184	429.095	230.695	767.933	690.488	431.085	1089.88
[1 - 10]	66690.9	7.5	16.502	0.75	12.3765	6.06016	250.525	213.448	293.384	516.22	347.334	761.846	835.98	611.013	1140.6
[1 - 10]	52858.7	12.5	33.089	0.75	24.8167	10.1192	277.424	228.259	336.354	610.634	415.828	892.655	996.79	728.036	1362.19
[1 - 10]	43637.3	17.5	52.434	0.75	39.3255	14.1783	284.231	227.654	353.949	654.196	435.093	979.739	1074.57	764.483	1507.87
[1 - 10]	36721.2	22.5	74.006	0.75	55.5045	18.2374	280.561	219.984	356.861	668.015	430.807	1031.89	1102.8	761.401	1594.63
[1 - 10]	29475.8	27.5	97.481	0.75	73.1107	22.2965	255.578	196.916	330.811	625.413	391.062	996.443	1036.82	695.557	1542.96
[1 - 10]	23877	32.5	122.634	0.75	91.9755	26.3554	229.908	174.526	302.029	575.663	349.624	944.285	957.792	625.739	1463.63
[1 - 10]	20254.3	37.5	149.3	0.75	111.975	30.4146	213.274	159.825	283.809	544.686	322.011	917.888	909.123	579.735	1423.3
[1 - 10]	15314.2	42.5	177.35	0.75	133.012	34.4735	174.338	129.167	234.651	453.059	261.264	782.701	758.319	472.984	1213.78
[1 - 10]	12350.2	47.5	206.682	0.75	155.012	38.5327	150.662	110.493	204.862	397.656	224.108	702.948	667.275	407.827	1089.97
[1 - 10]	9056.82	52.5	237.208	0.75	177.906	42.5918	117.565	85.4276	161.341	314.679	173.611	568.232	529.256	317.468	880.876
[1 - 10]	6422.13	57.5	268.858	0.75	201.643	46.651	88.1972	63.5497	122.064	239.109	129.332	440.404	403.005	237.576	682.501
[1 - 10]	5763.46	62.5	301.57	0.75	226.178	50.7101	83.3409	59.5861	116.243	228.612	121.39	428.927	386.066	223.94	664.474
[1 - 10]	4116.76	67.5	335.29	0.75	251.468	54.7692	62.4278	44.3141	87.7028	173.116	90.3439	330.482	292.878	167.337	511.767
[1 - 10]	3458.09	72.5	369.971	0.75	277.478	58.8281	54.8035	38.6423	77.5099	153.517	78.8213	297.883	260.161	146.549	461.098
[1 - 10]	2305.37	77.5	405.573	0.75	304.18	62.8874	38.0689	26.6749	54.1809	107.652	54.4294	212.125	182.725	101.563	328.215
[1 - 10]	1482.02	82.5	442.056	0.75	331.542	66.9464	25.4335	17.7166	36.4122	72.5627	36.1582	145.079	123.35	67.6998	224.383
[1 - 10]	1646.7	87.5	479.389	0.75	359.542	71.0056	29.3018	20.298	42.1845	84.3013	41.4316	170.894	143.507	77.8253	264.197
[1 - 10]	1317.39	92.5	517.54	0.75	388.155	75.0646	24.2569	16.7152	35.1062	70.3415	34.1198	144.482	119.904	64.2892	223.271
[1 - 10]	164.681	97.5	556.482	0.75	417.361	79.1238	3.13194	2.14744	4.5555	9.1506	4.38335	19.0325	15.6179	8.28363	29.3991
[10 - 100]	120337	2.5	3.791	0.75	2.84325	2.00096	141.305	110.999	177.539	380.089	204.348	680.231	611.63	381.852	965.411
[10 - 100]	59074.4	7.5	16.502	0.75	12.3765	6.06016	176.176	136.324	226.088	457.264	307.667	674.838	740.506	541.232	1010.34
[10 - 100]	46821.9	12.5	33.089	0.75	24.8167	10.1192	207.422	152.109	280.817	540.896	368.338	790.709	882.95	644.89	1206.62
[10 - 100]	38653.6	17.5	52.434	0.75	39.3255	14.1783	220.678	155.318	311.252	579.483	385.403	867.847	951.848	677.175	1335.66
[10 - 100]	32527.4	22.5	74.006	0.75	55.5045	18.2374	223.841	152.517	326.11	591.724	381.606	914.045	976.854	674.444	1412.51
[10 - 100]	26109.5	27.5	97.481	0.75	73.1107	22.2965	208.3	138.193	311.677	553.987	346.4	882.643	918.408	616.12	1366.75
[10 - 100]	21150.1	32.5	122.634	0.75	91.9755	26.3554	190.685	123.678	291.863	509.918	309.695	836.441	848.406	554.275	1296.48
[10 - 100]	17941.1	37.5	149.3	0.75	111.975	30.4146	179.533	114.181	280.262	482.48	285.236	813.06	805.296	513.526	1260.75
[10 - 100]	13565.2	42.5	177.35	0.75	133.012	34.4735	148.66	92.9199	236.144	401.317	231.426	693.312	671.715	418.967	1075.16
[10 - 100]	10939.7	47.5	206.682	0.75	155.012	38.5327	129.941	79.9682	209.659	352.241	198.514	622.667	591.068	361.251	965.491
[10 - 100]	8022.47	52.5	237.208	0.75	177.906	42.5918	102.435	62.1597	167.632	278.741	153.783	503.337	468.812	281.211	780.274
[10 - 100]	5688.69	57.5	268.858	0.75	201.643	46.651	77.5595	46.4637	128.576	211.801	114.562	390.107	356.98	210.444	604.555
[10 - 100]	5105.24	62.5	301.57	0.75	226.178	50.7101	73.9097	43.7563	123.994	202.503	107.527	379.941	341.975	198.365	588.587
[10 - 100]	3646.6	67.5	335.29	0.75	251.468	54.7692	55.7947	32.6716	94.6426	153.345	80.0261	292.739	259.43	148.226	453.32
[10 - 100]	3063.15	72.5	369.971	0.75	277.478	58.8281	49.3341	28.5948	84.5492	135.985	69.8195	263.863	230.449	129.813	408.438
[10 - 100]	2042.09	77.5	405.573	0.75	304.18	62.8874	34.4999	19.8063	59.6987	95.3576	48.2132	187.899	161.857	89.9635	290.731
[10 - 100]	1312.77	82.5	442.056	0.75	331.542	66.9464	23.1941	13.1965	40.5003	64.2756	32.0287	128.511	109.263	59.968	198.757
[10 - 100]	1458.64	87.5	479.389	0.75	359.542	71.0056	26.8796	15.1643	47.3388	74.6735	36.6999	151.377	127.118	68.9372	234.024
[10 - 100]	1166.94	92.5	517.54	0.75	388.155	75.0646	22.3758	12.5224	39.7271	62.3081	30.2231	127.981	106.21	56.947	197.772
[10 - 100]	145.873	97.5	556.482	0.75	417.361	79.1238	2.90429	1.61302	5.1962	8.10554	3.88275	16.8588	13.8342	7.33759	26.0416
[100 - 1000]	105733	2.5	3.791	0.75	2.84325	2.00096	79.9179	53.0829	114.608	333.961	179.548	597.677	537.402	335.51	848.248
[100 - 1000]	51905.1	7.5	16.502	0.75	12.3765	6.06016	122.158	81.8288	178.626	401.77	270.328	592.939	650.637	475.547	887.723
[100 - 1000]	41139.6	12.5	33.089	0.75	24.8167	10.1192	153.489	95.3457	242.266	475.252	323.636	694.747	775.795	566.625	1060.19
[100 - 1000]	33962.6	17.5	52.434	0.75	39.3255	14.1783	169.772	99.4994	284.177	509.156	338.63	762.524	836.331	594.992	1173.56
[100 - 1000]	28579.9	22.5	74.006	0.75	55.5045	18.2374	177.047	99.0894	310.497	519.912	335.294	803.116	858.302	592.593	1241.09
[100 - 1000]	22940.8	27.5	97.481	0.75	73.1107	22.2965	168.345	90.7057	306.822	486.754	304.361	775.524	806.949	541.347	1200.88
[100 - 1000]	18583.3	32.5	122.634	0.75	91.9755	26.3554	156.849	81.8264	295.391	448.034	272.11	734.93	745.443	487.008	1139.13
[100 - 1000]	15763.8	37.5	149.3	0.75	111.975	30.4146	149.895	76.034	290.46	423.926	250.619	714.386	707.564	451.204	1107.75
[100 - 1000]	11918.9	42.5	177.35	0.75	133.012	34.4735	125.733	62.2139	249.867	352.613	203.34	609.171	590.194	368.12	944.674
[100 - 1000]	9612.05	47.5	206.682	0.75	155.012	38.5327	111.163	53.7933	225.971	309.493	174.422	547.1	519.336	317.409	848.318
[100 - 1000]	7048.86	52.5	237.208	0.75	177.906	42.5918	88.5307	41.9854	183.697	244.913	135.12	442.251	411.916	247.083	685.579
[100 - 1000]	4998.3	57.5	268.858	0.75	201.643	46.651	67.6539	31.498	143.04	186.097	100.658	342.763	313.656	184.904	531.186
[100 - 1000]	4485.66	62.5	301.57	0.75	226.178	50.7101	65.0164	29.7597	139.864	177.927	94.4771	333.831	300.473	174.291	517.156
[100 - 1000]	3204.04	67.5	335.29	0.75	251.468	54.7692	49.4636	22.2866	108.129	134.735	70.314	257.212	227.945	130.237	398.304
[100 - 1000]	2691.41	72.5	369.971	0.75	277.478	58.8281	44.0515	19.5586	97.7498	119.481	61.3461	231.84	202.482	114.058	358.869
[100 - 1000]	1794.26	77.5	405.573	0.75	304.18	62.8874	31.0127	13.5812	69.7884	83.7849	42.362	165.096	142.214	79.0455	255.448
[100 - 1000]	1153.45	82.5	442.056	0.75	331.542	66.9464	20.9806	9.06971	47.8397	56.475	28.1417	112.914	96.0023	52.6903	174.635
[100 - 1000]	1281.62	87.5	479.389	0.75	359.542	71.0056	24.4579	10.4445	56.4672	65.6111	32.246	133.006	111.69	60.5709	205.622
[100 - 1000]	1025.32	92.5	517.54	0.75	388.155	75.0646	20.4731	8.64227	47.8277	54.7463	26.5552	112.449	93.3202	50.0359	173.77
[100 - 1000]	128.17	97.5	556.482	0.75	417.361	79.1238	2.67132	1.11532	6.31077	7.12185	3.41153	14.8128	12.1553	6.44709	22.8811
[1000 - 10000]	89610.9	2.5	3.791	0.75	2.84325	2.00096	40.4308	19.2899	70.167	283.04	152.172	506.546	455.461	284.353	718.91
[1000 - 10000]	43990.8	7.5	16.502	0.75	12.3765	6.06016	81.0667	45.4339	137.348	340.51	229.109	502.53	551.431	403.038	752.367
[1000 - 10000]	34866.8	12.5	33.089	0.75	24.8167	10.1192	109.265	55.9495	203.971	402.788	274.289	588.815	657.505	480.229	898.533
[1000 - 10000]	28784.1	17.5	52.434	0.75	39.3255	14.1783	125.831	59.8929	253.53	431.522	286.997	646.258	708.811	504.27	994.623
[1000 - 10000]	24222.1	22.5	74.006	0.75	55.5045	18.2374	134.993	60.5873	289.14	440.638	284.17	680.66	727.432	502.237	1051.85
[1000 - 10000]	19442.9	27.5	97.481	0.75	73.1107	22.2965	131.192	56.0747	295.63	412.536	257.953	657.276	683.909	458.805	1017.77
[1000 - 10000]	15749.8	32.5	122.634	0.75	91.9755	26.3554	124.426	51.0098	292.805	379.72	230.62	622.871	631.781	412.751	965.445
[1000 - 10000]	13360.2	37.5	149.3	0.75	111.975	30.4146	120.707	47.7159	295	359.287	212.406	605.459	599.678	382.406	938.842
[1000 - 10000]	10101.6	42.5	177.35	0.75	133.012	34.4735	102.572	39.2587	259.226	298.848	172.336	516.287	500.204	311.991	800.634
[1000 - 10000]	8146.45	47.5	206.682	0.75	155.012	38.5327	91.7286	34.1042	238.911	262.303	147.827	463.68	440.15	269.012	718.97
[1000 - 10000]	5974.08	52.5	237.208	0.75	177.906	42.5918	73.8037	26.7261	197.552	207.569	114.517	374.819	349.109	209.409	581.045
[1000 - 10000]	4236.18	57.5	268.858	0.75	201.643	46.651	56.9235	20.1217	156.231	157.721	85.3105	290.5	265.831	156.711	450.193
[1000 - 10000]	3801.71	62.5	301.57	0.75	226.178	50.7101	55.1678	19.0716	154.948	150.797	80.0717	282.93	254.658	147.716	438.302
[1000 - 10000]	2715.51	67.5	335.29	0.75	251.468	54.7692	42.2979	14.3233	121.373	114.191	59.5928	217.993	193.189	110.379	337.573
[1000 - 10000]	2281.03	72.5	369.971	0.75	277.478	58.8281	37.9415	12.6026	111.07	101.263	51.9923	196.49	171.608	96.6673	304.151
[1000 - 10000]	1520.68	77.5	405.573	0.75	304.18	62.8874	26.8904	8.77176	80.207	71.0098	35.9029	139.923	120.53	66.9929	216.498
[1000 - 10000]	977.575	82.5	442.056	0.75	331.542	66.9464	18.306	5.87071	55.5725	47.864	23.8508	95.6977	81.3643	44.6563	148.008
[1000 - 10000]	1086.2	87.5	479.389	0.75	359.542	71.0056	21.4659	6.77426	66.2581	55.607	27.3292	112.726	94.6604	51.3353	174.27
[1000 - 10000]	868.983	92.5	517.54	0.75	388.155	75.0646	18.0684	5.61587	56.657	46.3988	22.5062	95.3035	79.0911	42.4066	147.275
[1000 - 10000]	108.627	97.5	556.482	0.75	417.361	79.1238	2.36995	0.72602	7.54349	6.03594	2.89136	12.5542	10.3019	5.46407	19.3923
[10000 - 100000]	392974	2.5	3.791	0.75	2.84325	2.00096	90.1198	8.77327	214.941	1241.23	667.323	2221.37	1997.35	1246.98	3152.66
[10000 - 100000]	74257	7.5	16.502	0.75	12.3765	6.06016	106.044	47.371	210.941	574.785	386.739	848.277	930.822	680.333	1270
[10000 - 100000]	42587	12.5	33.089	0.75	24.8167	10.1192	111.735	45.7873	248.595	491.973	335.023	719.191	803.09	586.561	1097.49
[10000 - 100000]	13010	27.5	97.481	0.75	73.1107	22.2965	80.6902	26.8732	226.098	276.044	172.607	439.809	457.63	307.005	681.032
[10000 - 100000]	48362	32.5	122.634	0.75	91.9755	26.3554	357.547	113.291	1057.43	1165.98	708.151	1912.61	1939.97	1267.41	2964.54
[10000 - 100000]	68460	52.5	237.208	0.75	177.906	42.5918	831.903	226.838	2890.77	2378.64	1312.31	4295.24	4000.62	2399.72	6658.49
[100000 - 1000000]	378119	2.5	3.791	0.75	2.84325	2.00096	25.6282	-40.3805	136.265	1194.31	642.097	2137.4	1921.85	1199.85	3033.49
[0.001 - 0.01]	197033	2.5	3.791	1	3.791	2.5	1083.1	823.367	1418.18	748.848	429.994	1270.26	1204.45	787.609	1823.46
[0.001 - 0.01]	96725.2	7.5	16.502	1	16.502	7.5	759.25	499.268	1145.67	884.97	602.908	1291.69	1437.53	1056.94	1950.73
[0.001 - 0.01]	76663.6	12.5	33.089	1	33.089	12.5	708.748	423.295	1174.76	1042.93	701.605	1543.93	1708.98	1230.37	2369.63
[0.001 - 0.01]	63289.3	17.5	52.434	1	52.434	17.5	651.317	363.724	1152.73	1115.45	723.473	1713.22	1839.9	1277.21	2646.08
[0.001 - 0.01]	53258.6	22.5	74.006	1	74.006	22.5	593.629	314.905	1104.71	1137.91	710.448	1815.72	1886.81	1264.03	2811.79
[0.001 - 0.01]	42750.2	27.5	97.481	1	97.481	27.5	507.783	258.399	984.145	1064.67	641.579	1760.13	1773.05	1150.22	2728.63
[0.001 - 0.01]	34630	32.5	122.634	1	122.634	32.5	433.652	213.108	869.656	979.539	571.596	1672.33	1637.35	1032.06	2593.35
[0.001 - 0.01]	29375.8	37.5	149.3	1	149.3	37.5	384.866	183.532	794.871	926.516	525.131	1628.56	1553.75	954.393	2525.31
[0.001 - 0.01]	22211	42.5	177.35	1	177.35	42.5	302.718	140.596	641.591	770.456	425.263	1390.61	1295.76	777.562	2155.74
[0.001 - 0.01]	17912.1	47.5	206.682	1	206.682	47.5	252.838	114.697	548.382	676.095	364.247	1250.22	1140	669.713	1937.35
[0.001 - 0.01]	13135.6	52.5	237.208	1	237.208	52.5	191.353	84.981	423.76	534.924	281.839	1011.47	904.085	520.872	1566.66
[0.001 - 0.01]	9314.34	57.5	268.858	1	268.858	57.5	139.628	60.8215	315.137	406.401	209.754	784.466	688.344	389.514	1214.45
[0.001 - 0.01]	8359.04	62.5	301.57	1	301.57	62.5	128.637	55.0473	295.437	388.512	196.714	764.456	659.35	366.937	1182.87
[0.001 - 0.01]	5970.74	67.5	335.29	1	335.29	67.5	94.1331	39.6262	219.707	294.168	146.303	589.284	500.157	274.05	911.345
[0.001 - 0.01]	5015.44	72.5	369.971	1	369.971	72.5	80.8672	33.5261	191.596	260.841	127.568	531.377	444.255	239.901	821.366
[0.001 - 0.01]	3343.6	77.5	405.573	1	405.573	77.5	55.0519	22.5004	132.273	182.896	88.0455	378.533	312.004	166.194	584.809
[0.001 - 0.01]	2149.45	82.5	442.056	1	442.056	82.5	36.0918	14.555	87.8661	123.272	58.4634	258.972	210.609	110.745	399.894
[0.001 - 0.01]	2388.3	87.5	479.389	1	479.389	87.5	40.8494	16.2673	100.689	143.204	66.9629	305.136	245.014	127.27	470.946
[0.001 - 0.01]	1910.68	92.5	517.54	1	517.54	92.5	33.2549	13.0861	82.9356	119.484	55.1256	258.04	204.706	105.106	398.066
[0.001 - 0.01]	238.845	97.5	556.482	1	556.482	97.5	4.2262	1.64437	10.6577	15.5426	7.07966	33.9988	26.6627	13.5397	52.4236
[0.1 - 1]	153572	2.5	3.791	1	3.791	2.5	442.703	387.782	504.42	583.671	335.149	990.075	938.782	613.882	1421.25
[0.1 - 1]	75390	7.5	16.502	1	16.502	7.5	398.476	331.57	477.849	689.768	469.922	1006.78	1120.45	823.807	1520.45
[0.1 - 1]	59753.6	12.5	33.089	1	33.089	12.5	414.993	331.924	517.569	812.883	546.849	1203.37	1332.02	958.985	1846.95
[0.1 - 1]	49329.3	17.5	52.434	1	52.434	17.5	409.251	318.25	524.88	869.408	563.893	1335.33	1434.06	995.49	2062.42
[0.1 - 1]	41511.1	22.5	74.006	1	74.006	22.5	392.949	299.015	514.967	886.917	553.741	1415.22	1470.63	985.217	2191.58
[0.1 - 1]	33320.6	27.5	97.481	1	97.481	27.5	350.287	261.893	467.191	829.828	500.063	1371.89	1381.96	896.511	2126.76
[0.1 - 1]	26991.5	32.5	122.634	1	122.634	32.5	309.547	228.023	419.01	763.478	445.517	1303.46	1276.19	804.414	2021.32
[0.1 - 1]	22896.2	37.5	149.3	1	149.3	37.5	282.848	205.701	387.798	722.15	409.301	1269.34	1211.03	743.878	1968.29
[0.1 - 1]	17311.8	42.5	177.35	1	177.35	42.5	228.2	164.096	316.418	600.513	331.461	1083.87	1009.95	606.051	1680.24
[0.1 - 1]	13961.1	47.5	206.682	1	206.682	47.5	194.939	138.773	273.033	526.966	283.903	974.455	888.547	521.991	1510.02
[0.1 - 1]	10238.2	52.5	237.208	1	237.208	52.5	150.547	106.2	212.782	416.933	219.672	788.367	704.667	405.981	1221.09
[0.1 - 1]	7259.83	57.5	268.858	1	268.858	57.5	111.885	78.2745	159.456	316.76	163.488	611.433	536.513	303.597	946.574
[0.1 - 1]	6515.25	62.5	301.57	1	301.57	62.5	104.823	72.7759	150.535	302.816	153.324	595.837	513.914	286	921.956
[0.1 - 1]	4653.75	67.5	335.29	1	335.29	67.5	77.9024	53.7052	112.667	229.282	114.032	459.303	389.835	213.601	710.325
[0.1 - 1]	3909.16	72.5	369.971	1	369.971	72.5	67.8907	46.4967	98.8353	203.306	99.4297	414.169	346.264	186.985	640.193
[0.1 - 1]	2606.09	77.5	405.573	1	405.573	77.5	46.8401	31.8832	68.6102	142.554	68.6249	295.038	243.184	129.536	455.815
[0.1 - 1]	1675.34	82.5	442.056	1	442.056	82.5	31.0951	21.0441	45.8111	96.0813	45.5678	201.849	164.154	86.3173	311.688
[0.1 - 1]	1861.5	87.5	479.389	1	479.389	87.5	35.611	23.9696	52.7504	111.617	52.1926	237.831	190.97	99.1978	367.067
[0.1 - 1]	1489.23	92.5	517.54	1	517.54	92.5	29.3142	19.6301	43.6472	93.1286	42.9663	201.123	159.553	81.9226	310.263
[0.1 - 1]	186.162	97.5	556.482	1	556.482	97.5	3.7648	2.5088	5.63302	12.1143	5.51806	26.4995	20.7816	10.5531	40.8603
[001 - 0.1]	174712	2.5	3.791	1	3.791	2.5	698.548	576.039	844.515	664.016	381.283	1126.36	1068.01	698.386	1616.89
[001 - 0.1]	85767.8	7.5	16.502	1	16.502	7.5	553.029	414.569	734.485	784.717	534.609	1145.36	1274.68	937.207	1729.75
[001 - 0.1]	67978.9	12.5	33.089	1	33.089	12.5	544.951	383.221	770.787	924.78	622.125	1369.02	1515.38	1090.99	2101.19
[001 - 0.1]	56119.7	17.5	52.434	1	52.434	17.5	518.662	348.814	766.627	989.086	641.515	1519.14	1631.47	1132.52	2346.32
[001 - 0.1]	47225.3	22.5	74.006	1	74.006	22.5	485.146	315.322	741.693	1009.01	629.966	1610.03	1673.07	1120.84	2493.26
[001 - 0.1]	37907.3	27.5	97.481	1	97.481	27.5	423.618	267.829	665.574	944.058	568.899	1560.74	1572.2	1019.92	2419.52
[001 - 0.1]	30707	32.5	122.634	1	122.634	32.5	367.997	227.329	591.619	868.574	506.844	1482.88	1451.87	915.145	2299.57
[001 - 0.1]	26048	37.5	149.3	1	149.3	37.5	331.386	200.661	543.421	821.557	465.643	1444.07	1377.73	846.276	2239.24
[001 - 0.1]	19694.8	42.5	177.35	1	177.35	42.5	263.983	157.065	440.498	683.176	377.088	1233.07	1148.97	689.477	1911.53
[001 - 0.1]	15882.9	47.5	206.682	1	206.682	47.5	222.981	130.608	377.909	599.505	322.984	1108.59	1010.86	593.846	1717.88
[001 - 0.1]	11647.5	52.5	237.208	1	237.208	52.5	170.471	98.4501	292.997	474.326	249.911	896.889	801.667	461.866	1389.18
[001 - 0.1]	8259.18	57.5	268.858	1	268.858	57.5	125.537	71.5725	218.545	360.363	185.993	695.6	610.367	345.388	1076.87
[001 - 0.1]	7412.1	62.5	301.57	1	301.57	62.5	116.63	65.7129	205.439	344.5	174.43	677.856	584.657	325.369	1048.87
[001 - 0.1]	5294.36	67.5	335.29	1	335.29	67.5	86.0099	47.9338	153.159	260.844	129.729	522.528	443.498	243.005	808.105
[001 - 0.1]	4447.27	72.5	369.971	1	369.971	72.5	74.421	41.0559	133.87	231.292	113.117	471.181	393.929	212.724	728.319
[001 - 0.1]	2964.83	77.5	405.573	1	405.573	77.5	51.0037	27.8713	92.6178	162.177	78.0714	335.651	276.66	147.367	518.56
[001 - 0.1]	1905.95	82.5	442.056	1	442.056	82.5	33.6479	18.2239	61.6462	109.307	51.8405	229.635	186.751	98.1993	354.593
[001 - 0.1]	2117.74	87.5	479.389	1	479.389	87.5	38.3086	20.5747	70.7744	126.982	59.3771	270.569	217.258	112.853	417.596
[001 - 0.1]	1694.23	92.5	517.54	1	517.54	92.5	31.3603	16.7097	58.3976	105.948	48.8808	228.808	181.516	93.1996	352.972
[001 - 0.1]	211.788	97.5	556.482	1	556.482	97.5	4.00647	2.11876	7.51683	13.7818	6.27765	30.1473	23.6423	12.0058	46.4849
[1 - 10]	135852	2.5	3.791	1	3.791	2.5	278.815	242.617	319.498	516.322	296.476	875.832	830.458	543.048	1257.25
[1 - 10]	66690.9	7.5	16.502	1	16.502	7.5	288.2	242.291	342.013	610.177	415.699	890.606	991.161	728.749	1345.01
[1 - 10]	52858.7	12.5	33.089	1	33.089	12.5	317.714	257.106	391.611	719.086	483.749	1064.52	1178.32	848.33	1633.83
[1 - 10]	43637.3	17.5	52.434	1	52.434	17.5	324.821	255.591	411.702	769.089	498.826	1181.25	1268.59	880.622	1824.44
[1 - 10]	36721.2	22.5	74.006	1	74.006	22.5	320.224	246.526	414.816	784.578	489.846	1251.92	1300.94	871.535	1938.7
[1 - 10]	29475.8	27.5	97.481	1	97.481	27.5	291.462	220.41	384.352	734.076	442.361	1213.59	1222.5	793.064	1881.36
[1 - 10]	23877	32.5	122.634	1	122.634	32.5	262.027	195.181	350.788	675.382	394.109	1153.05	1128.94	711.594	1788.08
[1 - 10]	20254.3	37.5	149.3	1	149.3	37.5	242.954	178.623	329.532	638.822	362.072	1122.87	1071.29	658.044	1741.17
[1 - 10]	15314.2	42.5	177.35	1	177.35	42.5	198.525	144.286	272.394	531.221	293.214	958.808	893.411	536.12	1486.36
[1 - 10]	12350.2	47.5	206.682	1	206.682	47.5	171.511	123.374	237.769	466.16	251.144	862.015	786.019	461.76	1335.78
[1 - 10]	9056.82	52.5	237.208	1	237.208	52.5	133.8	95.3534	187.228	368.824	194.325	697.398	623.356	359.136	1080.19
[1 - 10]	6422.13	57.5	268.858	1	268.858	57.5	100.355	70.9124	141.63	280.209	144.623	540.881	474.606	268.565	837.351
[1 - 10]	5763.46	62.5	301.57	1	301.57	62.5	94.811	66.4727	134.86	267.875	135.632	527.084	454.614	252.999	815.574
[1 - 10]	4116.76	67.5	335.29	1	335.29	67.5	71.0081	49.4247	101.739	202.826	100.874	406.305	344.853	188.954	628.362
[1 - 10]	3458.09	72.5	369.971	1	369.971	72.5	62.327	43.0904	89.9068	179.847	87.9567	366.379	306.309	165.409	566.322
[1 - 10]	2305.37	77.5	405.573	1	405.573	77.5	43.2893	29.7401	62.8415	126.105	60.7064	260.994	215.124	114.589	403.219
[1 - 10]	1482.02	82.5	442.056	1	442.056	82.5	28.9179	19.7493	42.2296	84.9947	40.3099	178.558	145.213	76.3573	275.723
[1 - 10]	1646.7	87.5	479.389	1	479.389	87.5	33.3126	22.6237	48.921	98.7378	46.1702	210.388	168.934	87.7515	324.712
[1 - 10]	1317.39	92.5	517.54	1	517.54	92.5	27.5746	18.628	40.7101	82.3826	38.0085	177.916	141.143	72.4697	274.462
[1 - 10]	164.681	97.5	556.482	1	556.482	97.5	3.56	2.3929	5.28239	10.7164	4.88134	23.4418	18.3836	9.33544	36.1455
[10 - 100]	120337	2.5	3.791	1	3.791	2.5	172.598	137.757	214.121	457.355	262.617	775.806	735.615	481.028	1113.67
[10 - 100]	59074.4	7.5	16.502	1	16.502	7.5	208.049	157.702	272.537	540.491	368.223	788.893	877.964	645.522	1191.4
[10 - 100]	46821.9	12.5	33.089	1	33.089	12.5	243.269	173.929	337.779	636.962	428.502	942.945	1043.75	751.445	1447.24
[10 - 100]	38653.6	17.5	52.434	1	52.434	17.5	258.01	176.751	373.867	681.254	441.857	1046.34	1123.71	780.05	1616.08
[10 - 100]	32527.4	22.5	74.006	1	74.006	22.5	261.236	173.102	391.363	694.974	433.902	1108.94	1152.36	772	1717.29
[10 - 100]	26109.5	27.5	97.481	1	97.481	27.5	242.807	156.573	373.812	650.24	391.841	1074.99	1082.88	702.491	1666.5
[10 - 100]	21150.1	32.5	122.634	1	122.634	32.5	222.085	139.955	349.892	598.249	349.1	1021.37	1000.01	630.326	1583.87
[10 - 100]	17941.1	37.5	149.3	1	149.3	37.5	208.96	129.087	335.868	565.865	320.721	994.635	948.943	582.891	1542.32
[10 - 100]	13565.2	42.5	177.35	1	177.35	42.5	172.938	104.975	282.922	470.552	259.727	849.306	791.378	474.892	1316.61
[10 - 100]	10939.7	47.5	206.682	1	206.682	47.5	151.101	90.2892	251.135	412.922	222.462	763.567	696.251	409.024	1183.23
[10 - 100]	8022.47	52.5	237.208	1	237.208	52.5	119.074	70.1478	200.758	326.702	172.132	617.751	552.165	318.12	956.829
[10 - 100]	5688.69	57.5	268.858	1	268.858	57.5	90.132	52.4128	153.961	248.208	128.106	479.109	420.403	237.893	741.72
[10 - 100]	5105.24	62.5	301.57	1	301.57	62.5	85.8693	49.3411	148.456	237.282	120.142	466.888	402.695	224.105	722.43
[10 - 100]	3646.6	67.5	335.29	1	335.29	67.5	64.8092	36.8302	113.302	179.662	89.3538	359.902	305.469	167.375	556.599
[10 - 100]	3063.15	72.5	369.971	1	369.971	72.5	57.2941	32.2257	101.209	159.307	77.9115	324.536	271.327	146.518	501.645
[10 - 100]	2042.09	77.5	405.573	1	405.573	77.5	40.0597	22.3158	71.4561	111.703	53.7734	231.187	190.555	101.502	357.169
[10 - 100]	1312.77	82.5	442.056	1	442.056	82.5	26.9279	14.8653	48.4732	75.2878	35.7062	158.166	128.629	67.6368	244.233
[10 - 100]	1458.64	87.5	479.389	1	479.389	87.5	31.2026	17.0785	56.6542	87.4613	40.8973	186.36	149.641	77.7297	287.628
[10 - 100]	1166.94	92.5	517.54	1	517.54	92.5	25.9713	14.1007	47.542	72.974	33.6677	157.596	125.023	64.1932	243.117
[10 - 100]	145.873	97.5	556.482	1	556.482	97.5	3.3706	1.81602	6.21804	9.49254	4.32386	20.7646	16.2841	8.26928	32.0175
[100 - 1000]	105733	2.5	3.791	1	3.791	2.5	103.011	71.1371	144.144	401.85	230.745	681.654	646.34	422.65	978.512
[100 - 1000]	51905.1	7.5	16.502	1	16.502	7.5	148.378	96.5694	223.422	474.896	323.535	693.152	771.414	567.18	1046.81
[100 - 1000]	41139.6	12.5	33.089	1	33.089	12.5	184.503	110.57	301.962	559.659	376.498	828.508	917.082	660.249	1271.6
[100 - 1000]	33962.6	17.5	52.434	1	52.434	17.5	203.16	114.581	353.533	598.576	388.233	919.357	987.333	685.382	1419.95
[100 - 1000]	28579.9	22.5	74.006	1	74.006	22.5	211.33	113.669	385.847	610.631	381.244	974.361	1012.51	678.309	1508.88
[100 - 1000]	22940.8	27.5	97.481	1	97.481	27.5	200.612	103.793	381.004	571.326	344.287	944.531	951.463	617.236	1464.25
[100 - 1000]	18583.3	32.5	122.634	1	122.634	32.5	186.698	93.4682	366.628	525.645	306.732	897.412	878.643	553.829	1391.65
[100 - 1000]	15763.8	37.5	149.3	1	149.3	37.5	178.266	86.737	360.374	497.191	281.798	873.925	833.779	512.151	1355.14
[100 - 1000]	11918.9	42.5	177.35	1	177.35	42.5	149.431	70.8983	309.925	413.445	228.206	746.233	695.335	417.259	1156.82
[100 - 1000]	9612.05	47.5	206.682	1	206.682	47.5	132.043	61.251	280.223	362.809	195.464	670.9	611.753	359.384	1039.63
[100 - 1000]	7048.86	52.5	237.208	1	237.208	52.5	105.114	47.7731	227.761	287.053	151.242	542.78	485.154	279.513	840.708
[100 - 1000]	4998.3	57.5	268.858	1	268.858	57.5	80.2965	35.819	177.326	218.085	112.559	420.964	369.382	209.022	651.704
[100 - 1000]	4485.66	62.5	301.57	1	301.57	62.5	77.1418	33.8253	173.368	208.485	105.562	410.226	353.823	196.907	634.755
[100 - 1000]	3204.04	67.5	335.29	1	335.29	67.5	58.6726	25.3203	134.017	157.858	78.5097	316.224	268.397	147.062	489.05
[100 - 1000]	2691.41	72.5	369.971	1	369.971	72.5	52.2408	22.2125	121.144	139.974	68.4561	285.15	238.398	128.737	440.765
[100 - 1000]	1794.26	77.5	405.573	1	405.573	77.5	36.7703	15.4187	86.4844	98.1467	47.2474	203.13	167.429	89.1837	313.823
[100 - 1000]	1153.45	82.5	442.056	1	442.056	82.5	24.8712	10.2938	59.2813	66.1508	31.3729	138.971	113.018	59.4283	214.593
[100 - 1000]	1281.62	87.5	479.389	1	479.389	87.5	28.9886	11.8509	69.9683	76.8469	35.9339	163.743	131.48	68.2964	252.721
[100 - 1000]	1025.32	92.5	517.54	1	517.54	92.5	24.2621	9.80352	59.2605	64.1178	29.5817	138.47	109.85	56.4027	213.612
[100 - 1000]	128.17	97.5	556.482	1	556.482	97.5	3.16527	1.26489	7.81897	8.34051	3.79912	18.2446	14.3079	7.26571	28.1318
[1000 - 10000]	89610.9	2.5	3.791	1	3.791	2.5	56.6204	30.7991	92.9403	340.578	195.562	577.718	547.788	358.206	829.313
[1000 - 10000]	43990.8	7.5	16.502	1	16.502	7.5	101.558	55.0459	178.496	402.486	274.204	587.463	653.792	480.699	887.198
[1000 - 10000]	34866.8	12.5	33.089	1	33.089	12.5	134.755	65.9727	263.653	474.325	319.092	702.181	777.249	559.577	1077.71
[1000 - 10000]	28784.1	17.5	52.434	1	52.434	17.5	154.199	69.8908	326.916	507.308	329.037	779.178	836.789	580.878	1203.44
[1000 - 10000]	24222.1	22.5	74.006	1	74.006	22.5	164.851	70.3038	372.347	517.525	323.113	825.795	858.127	574.884	1278.81
[1000 - 10000]	19442.9	27.5	97.481	1	97.481	27.5	159.856	64.8343	380.402	484.213	291.791	800.513	806.388	523.123	1240.99
[1000 - 10000]	15749.8	32.5	122.634	1	122.634	32.5	151.382	58.8304	376.573	445.497	259.963	760.579	744.672	469.383	1179.46
[1000 - 10000]	13360.2	37.5	149.3	1	149.3	37.5	146.692	54.9283	379.256	421.381	238.831	740.673	706.648	434.06	1148.52
[1000 - 10000]	10101.6	42.5	177.35	1	177.35	42.5	124.546	45.127	333.179	350.405	193.411	632.451	589.314	353.637	980.434
[1000 - 10000]	8146.45	47.5	206.682	1	206.682	47.5	111.303	39.1559	307.006	307.489	165.66	568.604	518.476	304.587	881.111
[1000 - 10000]	5974.08	52.5	237.208	1	237.208	52.5	89.5037	30.6552	253.821	243.284	128.181	460.019	411.18	236.894	712.52
[1000 - 10000]	4236.18	57.5	268.858	1	268.858	57.5	69.0008	23.0611	200.706	184.832	95.3968	356.777	313.061	177.152	552.335
[1000 - 10000]	3801.71	62.5	301.57	1	301.57	62.5	66.8466	21.8423	199.04	176.696	89.4661	347.676	299.874	166.884	537.97
[1000 - 10000]	2715.51	67.5	335.29	1	335.29	67.5	51.2352	16.3942	155.899	133.788	66.5389	268.008	227.473	124.638	414.482
[1000 - 10000]	2281.03	72.5	369.971	1	369.971	72.5	45.9453	14.4171	142.657	118.631	58.0182	241.672	202.048	109.108	373.559
[1000 - 10000]	1520.68	77.5	405.573	1	405.573	77.5	32.5547	10.03	103.011	83.1817	40.0433	172.157	141.9	75.5854	265.973
[1000 - 10000]	977.575	82.5	442.056	1	442.056	82.5	22.1572	6.71001	71.37	56.0644	26.5893	117.781	95.7856	50.367	181.873
[1000 - 10000]	1086.2	87.5	479.389	1	479.389	87.5	25.9767	7.73981	85.0902	65.1296	30.4549	138.776	111.433	57.8828	214.187
[1000 - 10000]	868.983	92.5	517.54	1	517.54	92.5	21.8615	6.41412	72.7582	54.3414	25.0712	117.357	93.1009	47.8026	181.041
[1000 - 10000]	108.627	97.5	556.482	1	556.482	97.5	2.86701	0.82896	9.68701	7.06879	3.21984	15.4627	12.1263	6.15786	23.8424
[10000 - 100000]	392974	2.5	3.791	1	3.791	2.5	148.143	46.2454	304.78	1493.55	857.607	2533.49	2402.24	1570.85	3636.81
[10000 - 100000]	74257	7.5	16.502	1	16.502	7.5	137.556	59.7408	285.097	679.401	462.86	991.645	1103.61	811.426	1497.6
[10000 - 100000]	42587	12.5	33.089	1	33.089	12.5	141.566	55.2072	333.333	579.35	389.745	857.658	949.348	683.479	1316.34
[10000 - 100000]	13010	27.5	97.481	1	97.481	27.5	100.553	31.4527	301.549	324.006	195.249	535.655	539.586	350.042	830.393
[10000 - 100000]	48362	32.5	122.634	1	122.634	32.5	444.685	132.116	1409.59	1367.96	798.254	2335.47	2286.62	1441.31	3621.7
[10000 - 100000]	68460	52.5	237.208	1	237.208	52.5	1030.47	262.475	3850.3	2787.92	1468.89	5271.6	4711.92	2714.69	8165.13
[100000 - 1000000]	378119	2.5	3.791	1	3.791	2.5	70.8118	-13.8693	213.256	1437.09	825.188	2437.72	2311.43	1511.47	3499.34
[0.001 - 0.01]	197033	2.5	3.791	1.5	5.6865	3.39278	1196.66	886.459	1607.27	960.651	593.42	1530.57	1546.7	1065.83	2230.81
[0.001 - 0.01]	96725.2	7.5	16.502	1.5	24.753	10.1	835.303	519.872	1329.95	1115.75	759.849	1630.94	1821.27	1330.34	2488.67
[0.001 - 0.01]	76663.6	12.5	33.089	1.5	49.6335	16.8077	778.888	438.532	1367.56	1309.94	854.172	2001.18	2158.94	1506.37	3089.05
[0.001 - 0.01]	63289.3	17.5	52.434	1.5	78.651	23.5156	715.379	376.05	1343.18	1398.64	866.746	2248.47	2321.33	1544.55	3483
[0.001 - 0.01]	53258.6	22.5	74.006	1.5	111.009	30.2234	651.788	325.212	1287.82	1425.39	843.7	2399.08	2378.74	1518.55	3720.04
[0.001 - 0.01]	42750.2	27.5	97.481	1.5	146.221	36.9312	557.394	266.663	1147.57	1332.76	757.785	2335.21	2234.23	1376.24	3621.14
[0.001 - 0.01]	34630	32.5	122.634	1.5	183.951	43.639	475.932	219.812	1014.25	1225.62	672.65	2224.8	2062.53	1231.5	3448.64
[0.001 - 0.01]	29375.8	37.5	149.3	1.5	223.95	50.3467	422.326	189.234	927.141	1158.87	616.335	2170.81	1956.7	1136.59	3363.03
[0.001 - 0.01]	22211	42.5	177.35	1.5	266.025	57.0544	332.142	144.92	748.422	963.406	498.123	1856.34	1631.47	924.63	2873.97
[0.001 - 0.01]	17912.1	47.5	206.682	1.5	310.023	63.7623	277.386	118.196	639.738	845.227	425.984	1670.84	1435.13	795.461	2585.01
[0.001 - 0.01]	13135.6	52.5	237.208	1.5	355.812	70.47	209.912	87.5557	494.381	668.617	329.192	1352.99	1137.99	618.096	2091.8
[0.001 - 0.01]	9314.34	57.5	268.858	1.5	403.287	77.1778	153.159	62.6537	367.673	507.895	244.741	1050.12	866.334	461.862	1622.43
[0.001 - 0.01]	8359.04	62.5	301.57	1.5	452.355	83.8856	141.093	56.6972	344.701	485.474	229.325	1023.98	829.764	434.811	1580.97
[0.001 - 0.01]	5970.74	67.5	335.29	1.5	502.935	90.5934	103.242	40.8087	256.352	367.543	170.429	789.756	629.376	324.563	1218.54
[0.001 - 0.01]	5015.44	72.5	369.971	1.5	554.957	97.3012	88.6881	34.5227	223.558	325.87	148.508	712.475	558.991	283.984	1098.6
[0.001 - 0.01]	3343.6	77.5	405.573	1.5	608.36	104.009	60.3732	23.1669	154.343	228.474	102.44	507.742	392.56	196.651	782.435
[0.001 - 0.01]	2149.45	82.5	442.056	1.5	663.084	110.717	39.5786	14.9848	102.529	153.979	67.9877	347.492	264.971	130.992	535.17
[0.001 - 0.01]	2388.3	87.5	479.389	1.5	719.083	117.425	44.7941	16.7463	117.494	178.864	77.8373	409.563	308.241	150.49	630.403
[0.001 - 0.01]	1910.68	92.5	517.54	1.5	776.31	124.132	36.4648	13.4705	96.7788	149.227	64.0522	346.446	257.52	124.246	532.957
[0.001 - 0.01]	238.845	97.5	556.482	1.5	834.723	130.84	4.63398	1.69256	12.4368	19.4105	8.22312	45.6585	33.5403	16.0009	70.2014
[0.1 - 1]	153572	2.5	3.791	1.5	5.6865	3.39278	525.7	457.46	603.009	748.756	462.527	1192.97	1205.54	830.738	1738.75
[0.1 - 1]	75390	7.5	16.502	1.5	24.753	10.1	467.434	380.31	573.169	869.64	592.245	1271.19	1419.54	1036.9	1939.73
[0.1 - 1]	59753.6	12.5	33.089	1.5	49.6335	16.8077	485.31	378.695	620.304	1021	665.763	1559.77	1682.73	1174.1	2407.68
[0.1 - 1]	49329.3	17.5	52.434	1.5	78.651	23.5156	477.87	362.237	628.669	1090.14	675.564	1752.51	1809.3	1203.86	2714.74
[0.1 - 1]	41511.1	22.5	74.006	1.5	111.009	30.2234	458.404	339.869	616.516	1110.98	657.601	1869.91	1854.05	1183.6	2899.5
[0.1 - 1]	33320.6	27.5	97.481	1.5	146.221	36.9312	408.372	297.397	559.131	1038.79	590.637	1820.12	1741.42	1072.68	2822.41
[0.1 - 1]	26991.5	32.5	122.634	1.5	183.951	43.639	360.703	258.758	501.339	955.283	524.281	1734.07	1607.58	959.861	2687.96
[0.1 - 1]	22896.2	37.5	149.3	1.5	223.95	50.3467	329.468	233.304	463.899	903.252	480.387	1691.98	1525.1	885.887	2621.23
[0.1 - 1]	17311.8	42.5	177.35	1.5	266.025	57.0544	265.733	186.038	378.447	750.903	388.249	1446.88	1271.61	720.68	2240.05
[0.1 - 1]	13961.1	47.5	206.682	1.5	310.023	63.7623	226.945	157.274	326.512	658.791	332.023	1302.3	1118.58	620.003	2014.82
[0.1 - 1]	10238.2	52.5	237.208	1.5	355.812	70.47	175.227	120.323	254.43	521.137	256.58	1054.56	886.976	481.76	1630.4
[0.1 - 1]	7259.83	57.5	268.858	1.5	403.287	77.1778	130.204	88.6617	190.647	395.866	190.757	818.494	675.243	359.987	1264.56
[0.1 - 1]	6515.25	62.5	301.57	1.5	452.355	83.8856	121.966	82.4154	179.964	378.391	178.741	798.114	646.739	338.903	1232.25
[0.1 - 1]	4653.75	67.5	335.29	1.5	502.935	90.5934	90.6303	60.8071	134.683	286.472	132.836	615.556	490.551	252.973	949.763
[0.1 - 1]	3909.16	72.5	369.971	1.5	554.957	97.3012	78.9732	52.6364	118.14	253.992	115.751	555.321	435.692	221.345	856.28
[0.1 - 1]	2606.09	77.5	405.573	1.5	608.36	104.009	54.4803	36.0877	82.0062	178.078	79.8445	395.747	305.971	153.275	609.85
[0.1 - 1]	1675.34	82.5	442.056	1.5	663.084	110.717	36.1634	23.8159	54.7524	120.015	52.9913	270.844	206.525	102.098	417.125
[0.1 - 1]	1861.5	87.5	479.389	1.5	719.083	117.425	41.4116	27.1233	63.0429	139.411	60.6684	319.224	240.251	117.295	491.352
[0.1 - 1]	1489.23	92.5	517.54	1.5	776.31	124.132	34.0864	22.2103	52.1611	116.311	49.9239	270.029	200.718	96.8402	415.4
[0.1 - 1]	186.162	97.5	556.482	1.5	834.723	130.84	4.37735	2.83827	6.73152	15.129	6.40931	35.5874	26.1422	12.4715	54.7167
[001 - 0.1]	174712	2.5	3.791	1.5	5.6865	3.39278	799.062	648.062	982.093	851.825	526.196	1357.18	1371.49	945.092	1978.1
[001 - 0.1]	85767.8	7.5	16.502	1.5	24.753	10.1	628.005	453.885	864.612	989.35	673.77	1446.18	1614.95	1179.64	2206.74
[001 - 0.1]	67978.9	12.5	33.089	1.5	49.6335	16.8077	617.661	417.654	908.076	1161.55	757.408	1774.48	1914.37	1335.73	2739.11
[001 - 0.1]	56119.7	17.5	52.434	1.5	78.651	23.5156	587.306	379.417	903.266	1240.2	768.558	1993.76	2058.36	1369.58	3088.44
[001 - 0.1]	47225.3	22.5	74.006	1.5	111.009	30.2234	549.026	342.603	873.864	1263.91	748.123	2127.31	2109.27	1346.52	3298.63
[001 - 0.1]	37907.3	27.5	97.481	1.5	146.221	36.9312	479.195	290.785	784.14	1181.78	671.941	2070.67	1981.13	1220.33	3210.92
[001 - 0.1]	30707	32.5	122.634	1.5	183.951	43.639	416.146	246.68	696.974	1086.78	596.45	1972.77	1828.88	1091.99	3057.97
[001 - 0.1]	26048	37.5	149.3	1.5	223.95	50.3467	374.652	217.653	640.161	1027.59	546.514	1924.89	1735.04	1007.83	2982.06
[001 - 0.1]	19694.8	42.5	177.35	1.5	266.025	57.0544	298.389	170.309	518.892	854.268	441.694	1646.04	1446.65	819.885	2548.4
[001 - 0.1]	15882.9	47.5	206.682	1.5	310.023	63.7623	252.002	141.583	445.146	749.477	377.727	1481.56	1272.56	705.349	2292.17
[001 - 0.1]	11647.5	52.5	237.208	1.5	355.812	70.47	192.629	106.698	345.115	592.874	291.9	1199.72	1009.07	548.076	1854.83
[001 - 0.1]	8259.18	57.5	268.858	1.5	403.287	77.1778	141.837	77.5537	257.41	450.359	217.016	931.163	768.193	409.541	1438.64
[001 - 0.1]	7412.1	62.5	301.57	1.5	452.355	83.8856	131.759	71.1924	241.968	430.478	203.346	907.978	735.766	385.554	1401.87
[001 - 0.1]	5294.36	67.5	335.29	1.5	502.935	90.5934	97.158	51.923	180.387	325.906	151.122	700.29	558.078	287.796	1080.5
[001 - 0.1]	4447.27	72.5	369.971	1.5	554.957	97.3012	84.0598	44.4668	157.665	288.955	131.685	631.764	495.667	251.814	974.151
[001 - 0.1]	2964.83	77.5	405.573	1.5	608.36	104.009	57.6051	30.1832	109.078	202.592	90.8355	450.224	348.09	174.374	693.798
[001 - 0.1]	1905.95	82.5	442.056	1.5	663.084	110.717	38.0003	19.7335	72.6006	136.536	60.2858	308.127	234.954	116.153	474.544
[001 - 0.1]	2117.74	87.5	479.389	1.5	719.083	117.425	43.261	22.2767	83.3493	158.602	69.0197	363.166	273.322	133.442	558.989
[001 - 0.1]	1694.23	92.5	517.54	1.5	776.31	124.132	35.4125	18.0905	68.7724	132.322	56.7961	307.199	228.348	110.171	472.582
[001 - 0.1]	211.788	97.5	556.482	1.5	834.723	130.84	4.52391	2.29365	8.85211	17.2116	7.29158	40.4861	29.7407	14.1883	62.2487
[1 - 10]	135852	2.5	3.791	1.5	5.6865	3.39278	345.158	300.657	395.315	662.358	409.157	1055.31	1066.44	734.88	1538.12
[1 - 10]	66690.9	7.5	16.502	1.5	24.753	10.1	349.594	287.68	423.793	769.294	523.907	1124.51	1255.74	917.257	1715.91
[1 - 10]	52858.7	12.5	33.089	1.5	49.6335	16.8077	383.543	302.84	484.465	903.19	588.942	1379.79	1488.56	1038.63	2129.86
[1 - 10]	43637.3	17.5	52.434	1.5	78.651	23.5156	391.223	300.013	508.766	964.347	597.612	1550.29	1600.53	1064.95	2401.49
[1 - 10]	36721.2	22.5	74.006	1.5	111.009	30.2234	385.151	288.791	512.237	982.788	581.722	1654.14	1640.12	1047.02	2564.93
[1 - 10]	29475.8	27.5	97.481	1.5	146.221	36.9312	350.227	257.853	474.368	918.924	522.484	1610.1	1540.48	948.901	2496.74
[1 - 10]	23877	32.5	122.634	1.5	183.951	43.639	314.64	228.118	432.772	845.054	463.785	1533.98	1422.09	849.104	2377.8
[1 - 10]	20254.3	37.5	149.3	1.5	223.95	50.3467	291.583	208.612	406.423	799.028	424.956	1496.75	1349.12	783.666	2318.77
[1 - 10]	15314.2	42.5	177.35	1.5	266.025	57.0544	238.16	168.411	335.868	664.257	343.45	1279.92	1124.88	637.522	1981.57
[1 - 10]	12350.2	47.5	206.682	1.5	310.023	63.7623	205.682	143.934	293.116	582.775	293.711	1152.03	989.509	548.462	1782.33
[1 - 10]	9056.82	52.5	237.208	1.5	355.812	70.47	160.41	111.199	230.77	461.004	226.974	932.874	784.629	426.17	1442.27
[1 - 10]	6422.13	57.5	268.858	1.5	403.287	77.1778	120.284	82.6686	174.542	350.188	168.746	724.049	597.328	318.449	1118.65
[1 - 10]	5763.46	62.5	301.57	1.5	452.355	83.8856	113.615	77.47	166.178	334.729	158.117	706.021	572.113	299.797	1090.06
[1 - 10]	4116.76	67.5	335.29	1.5	502.935	90.5934	85.0753	57.5866	125.352	253.417	117.509	544.528	433.947	223.783	840.171
[1 - 10]	3458.09	72.5	369.971	1.5	554.957	97.3012	74.662	50.1948	110.763	224.684	102.395	491.244	385.418	195.804	757.476
[1 - 10]	2305.37	77.5	405.573	1.5	608.36	104.009	51.8491	34.6364	77.4127	157.53	70.6314	350.083	270.666	135.589	539.48
[1 - 10]	1482.02	82.5	442.056	1.5	663.084	110.717	34.6314	22.9965	52.0174	106.167	46.8768	239.592	182.695	90.3175	368.993
[1 - 10]	1646.7	87.5	479.389	1.5	719.083	117.425	39.8896	26.3392	60.2556	123.325	53.668	282.389	212.529	103.761	434.656
[1 - 10]	1317.39	92.5	517.54	1.5	776.31	124.132	33.0152	21.6839	50.1392	102.89	44.1632	238.871	177.557	85.666	367.468
[1 - 10]	164.681	97.5	556.482	1.5	834.723	130.84	4.26197	2.78508	6.50551	13.3833	5.66975	31.481	23.1257	11.0324	48.4031
[10 - 100]	120337	2.5	3.791	1.5	5.6865	3.39278	224.285	179.593	277.915	586.713	362.428	934.79	944.642	650.952	1362.46
[10 - 100]	59074.4	7.5	16.502	1.5	24.753	10.1	261.325	191.68	353.714	681.436	464.074	996.086	1112.33	812.501	1519.94
[10 - 100]	46821.9	12.5	33.089	1.5	49.6335	16.8077	303.336	208.895	437.245	800.04	521.681	1222.21	1318.56	920.009	1886.62
[10 - 100]	38653.6	17.5	52.434	1.5	78.651	23.5156	320.639	211.205	483.225	854.213	529.361	1373.24	1417.74	943.328	2127.23
[10 - 100]	32527.4	22.5	74.006	1.5	111.009	30.2234	324.007	206.243	505.353	870.548	515.285	1465.23	1452.81	927.447	2272
[10 - 100]	26109.5	27.5	97.481	1.5	146.221	36.9312	300.754	186.191	482.374	813.978	462.813	1426.22	1364.55	840.531	2211.59
[10 - 100]	21150.1	32.5	122.634	1.5	183.951	43.639	274.825	166.2	451.295	748.544	410.818	1358.79	1259.68	752.131	2106.24
[10 - 100]	17941.1	37.5	149.3	1.5	223.95	50.3467	258.398	153.134	433.053	707.774	376.423	1325.81	1195.05	694.167	2053.96
[10 - 100]	13565.2	42.5	177.35	1.5	266.025	57.0544	213.733	124.426	364.685	588.395	304.226	1133.75	996.414	564.713	1755.26
[10 - 100]	10939.7	47.5	206.682	1.5	310.023	63.7623	186.658	106.948	323.64	516.218	260.168	1020.46	876.501	485.824	1578.78
[10 - 100]	8022.47	52.5	237.208	1.5	355.812	70.47	147.039	83.0433	258.672	408.354	201.052	826.334	695.02	377.499	1277.56
[10 - 100]	5688.69	57.5	268.858	1.5	403.287	77.1778	111.264	62.0184	198.345	310.194	149.474	641.359	529.109	282.08	990.892
[10 - 100]	5105.24	62.5	301.57	1.5	452.355	83.8856	105.972	58.3597	191.227	296.501	140.059	625.389	506.774	265.558	965.568
[10 - 100]	3646.6	67.5	335.29	1.5	502.935	90.5934	79.9626	43.5463	145.929	224.475	104.088	482.34	384.388	198.225	744.219
[10 - 100]	3063.15	72.5	369.971	1.5	554.957	97.3012	70.6754	38.0901	130.342	199.024	90.7006	435.141	341.401	173.442	670.967
[10 - 100]	2042.09	77.5	405.573	1.5	608.36	104.009	49.4066	26.3694	92.0169	139.539	62.5649	310.101	239.754	120.104	477.868
[10 - 100]	1312.77	82.5	442.056	1.5	663.084	110.717	33.2053	17.561	62.4163	94.0419	41.5231	212.229	161.83	80.0027	326.852
[10 - 100]	1458.64	87.5	479.389	1.5	719.083	117.425	38.4707	20.1709	72.9458	109.24	47.5388	250.138	188.257	91.9108	385.015
[10 - 100]	1166.94	92.5	517.54	1.5	776.31	124.132	32.0165	16.6504	61.2097	91.1397	39.1195	211.59	157.279	75.8824	325.501
[10 - 100]	145.873	97.5	556.482	1.5	834.723	130.84	4.15465	2.14399	8.00523	11.8549	5.02223	27.8857	20.4846	9.77247	42.8751
[100 - 1000]	105733	2.5	3.791	1.5	5.6865	3.39278	142.169	99.544	197.948	515.509	318.444	821.343	829.999	571.952	1197.11
[100 - 1000]	51905.1	7.5	16.502	1.5	24.753	10.1	193.333	120.133	305.058	598.736	407.753	875.2	977.336	713.895	1335.48
[100 - 1000]	41139.6	12.5	33.089	1.5	49.6335	16.8077	237.8	135.123	410.696	702.946	458.369	1073.88	1158.54	808.356	1657.66
[100 - 1000]	33962.6	17.5	52.434	1.5	78.651	23.5156	260.601	138.987	479.914	750.545	465.117	1206.58	1245.68	828.844	1869.06
[100 - 1000]	28579.9	22.5	74.006	1.5	111.009	30.2234	270.343	137.301	523.196	764.897	452.75	1287.41	1276.49	814.891	1996.27
[100 - 1000]	22940.8	27.5	97.481	1.5	146.221	36.9312	256.176	125.027	516.261	715.192	406.646	1253.13	1198.94	738.523	1943.19
[100 - 1000]	18583.3	32.5	122.634	1.5	183.951	43.639	238.108	112.369	496.54	657.7	360.96	1193.88	1106.8	660.852	1850.62
[100 - 1000]	15763.8	37.5	149.3	1.5	223.95	50.3467	227.141	104.121	487.898	621.878	330.74	1164.91	1050.01	609.922	1804.69
[100 - 1000]	11918.9	42.5	177.35	1.5	266.025	57.0544	190.261	85.0083	419.486	516.987	267.305	996.155	875.488	496.179	1542.24
[100 - 1000]	9612.05	47.5	206.682	1.5	310.023	63.7623	168.023	73.3713	379.207	453.569	228.593	896.614	770.128	426.864	1387.18
[100 - 1000]	7048.86	52.5	237.208	1.5	355.812	70.47	133.69	57.1811	308.163	358.796	176.652	726.05	610.671	331.685	1122.51
[100 - 1000]	4998.3	57.5	268.858	1.5	403.287	77.1778	102.085	42.8441	239.893	272.549	131.334	563.523	464.896	247.847	870.636
[100 - 1000]	4485.66	62.5	301.57	1.5	452.355	83.8856	98.0407	40.4361	234.514	260.517	123.061	549.491	445.272	233.33	848.386
[100 - 1000]	3204.04	67.5	335.29	1.5	502.935	90.5934	74.5457	30.2537	181.269	197.232	91.4562	423.802	337.738	174.168	653.899
[100 - 1000]	2691.41	72.5	369.971	1.5	554.957	97.3012	66.3567	26.5285	163.845	174.87	79.6931	382.331	299.968	152.393	589.538
[100 - 1000]	1794.26	77.5	405.573	1.5	608.36	104.009	46.6953	18.4075	116.961	122.605	54.9719	272.467	210.657	105.528	419.874
[100 - 1000]	1153.45	82.5	442.056	1.5	663.084	110.717	31.578	12.2847	80.1674	82.6289	36.4839	186.473	142.19	70.2935	287.185
[100 - 1000]	1281.62	87.5	479.389	1.5	719.083	117.425	36.799	14.1385	94.6155	95.9827	41.7694	219.781	165.41	80.7564	338.289
[100 - 1000]	1025.32	92.5	517.54	1.5	776.31	124.132	30.794	11.6926	80.1325	80.0789	34.3719	185.911	138.192	66.6732	285.998
[100 - 1000]	128.17	97.5	556.482	1.5	834.723	130.84	4.01685	1.50823	10.5725	10.4162	4.41273	24.5014	17.9985	8.58647	37.6718
[1000 - 10000]	89610.9	2.5	3.791	1.5	5.6865	3.39278	84.804	49.0498	136.194	436.906	269.889	696.108	703.444	484.743	1014.58
[1000 - 10000]	43990.8	7.5	16.502	1.5	24.753	10.1	137.596	70.4837	256.754	507.444	345.581	741.753	828.316	605.043	1131.85
[1000 - 10000]	34866.8	12.5	33.089	1.5	49.6335	16.8077	179.681	82.2219	377.178	595.764	388.479	910.143	981.89	685.101	1404.91
[1000 - 10000]	28784.1	17.5	52.434	1.5	78.651	23.5156	204.247	86.1574	466.603	636.105	394.198	1022.61	1055.75	702.466	1584.08
[1000 - 10000]	24222.1	22.5	74.006	1.5	111.009	30.2234	217.557	86.1401	530.804	648.269	383.717	1091.11	1081.86	690.64	1691.88
[1000 - 10000]	19442.9	27.5	97.481	1.5	146.221	36.9312	210.471	79.1257	541.901	606.143	344.642	1062.06	1016.13	625.916	1646.9
[1000 - 10000]	15749.8	32.5	122.634	1.5	183.951	43.639	198.99	71.5978	536.203	557.417	305.923	1011.85	938.041	560.088	1568.45
[1000 - 10000]	13360.2	37.5	149.3	1.5	223.95	50.3467	192.594	66.7084	539.856	527.056	280.31	987.289	889.912	516.924	1529.52
[1000 - 10000]	10101.6	42.5	177.35	1.5	266.025	57.0544	163.368	54.7147	474.164	438.159	226.547	844.266	741.997	420.524	1307.09
[1000 - 10000]	8146.45	47.5	206.682	1.5	310.023	63.7623	145.891	47.4119	436.849	384.411	193.739	759.902	652.702	361.778	1175.67
[1000 - 10000]	5974.08	52.5	237.208	1.5	355.812	70.47	117.247	37.0778	361.128	304.088	149.717	615.345	517.559	281.111	951.356
[1000 - 10000]	4236.18	57.5	268.858	1.5	403.287	77.1778	90.3439	27.8666	285.533	230.992	111.309	477.599	394.011	210.056	737.885
[1000 - 10000]	3801.71	62.5	301.57	1.5	452.355	83.8856	87.4869	26.3727	283.144	220.795	104.297	465.707	377.379	197.753	719.028
[1000 - 10000]	2715.51	67.5	335.29	1.5	502.935	90.5934	67.0312	19.7808	221.763	167.159	77.5113	359.183	286.241	147.612	554.196
[1000 - 10000]	2281.03	72.5	369.971	1.5	554.957	97.3012	60.0917	17.3847	202.918	148.207	67.5419	324.035	254.23	129.157	499.648
[1000 - 10000]	1520.68	77.5	405.573	1.5	608.36	104.009	42.5668	12.088	146.521	103.91	46.5901	230.922	178.537	89.4375	355.853
[1000 - 10000]	977.575	82.5	442.056	1.5	663.084	110.717	28.9646	8.08284	101.513	70.03	30.921	158.04	120.51	59.5754	243.396
[1000 - 10000]	1086.2	87.5	479.389	1.5	719.083	117.425	33.9503	9.31925	121.026	81.3477	35.4006	186.27	140.189	68.443	286.709
[1000 - 10000]	868.983	92.5	517.54	1.5	776.31	124.132	28.5665	7.71997	103.484	67.8688	29.1311	157.564	117.121	56.5072	242.39
[1000 - 10000]	108.627	97.5	556.482	1.5	834.723	130.84	3.7457	0.997367	13.7777	8.82794	3.73989	20.7656	15.2542	7.27724	31.9277
[10000 - 100000]	392974	2.5	3.791	1.5	5.6865	3.39278	251.848	106.244	482.362	1915.98	1183.55	3052.67	3084.84	2125.76	4449.27
[10000 - 100000]	74257	7.5	16.502	1.5	24.753	10.1	194.409	79.6988	432.321	856.571	583.344	1252.09	1398.21	1021.32	1910.58
[10000 - 100000]	42587	12.5	33.089	1.5	49.6335	16.8077	195.49	70.5527	501.728	727.678	474.496	1111.67	1199.3	836.797	1715.98
[10000 - 100000]	13010	27.5	97.481	1.5	146.221	36.9312	136.521	38.9622	451.822	405.594	230.614	710.664	679.936	418.825	1102.01
[10000 - 100000]	48362	32.5	122.634	1.5	183.951	43.639	602.509	163.005	2111.24	1711.63	939.379	3107.02	2880.39	1719.83	4816.15
[10000 - 100000]	68460	52.5	237.208	1.5	355.812	70.47	1390.29	321.026	5763.84	3484.7	1715.68	7051.55	5930.97	3221.4	10902.1
[100000 - 1000000]	378119	2.5	3.791	1.5	5.6865	3.39278	153.727	29.0628	371.411	1843.55	1138.81	2937.27	2968.23	2045.41	4281.08
[0.001 - 0.01]	197033	2.5	3.791	2	7.582	4.20939	1283.53	925.874	1769.4	1142.41	734.612	1756.39	1842.39	1306.49	2586.63
[0.001 - 0.01]	96725.2	7.5	16.502	2	33.004	12.4716	893.567	533.914	1480.46	1313.53	883.809	1944.17	2152.32	1549.85	2983.77
[0.001 - 0.01]	76663.6	12.5	33.089	2	66.178	20.7343	832.631	449.173	1524.25	1538.7	973.48	2422.93	2546.96	1727.23	3749.52
[0.001 - 0.01]	63289.3	17.5	52.434	2	104.868	28.997	764.463	384.744	1497.71	1641.2	979.193	2740.45	2736.38	1759.33	4249.01
[0.001 - 0.01]	53258.6	22.5	74.006	2	148.012	37.2596	696.351	332.521	1436.28	1671.59	948.69	2934.26	2802.8	1723.66	4550.03
[0.001 - 0.01]	42750.2	27.5	97.481	2	194.962	45.5224	595.408	272.545	1280.03	1562.35	849.611	2862.23	2631.76	1558.76	4436.05
[0.001 - 0.01]	34630	32.5	122.634	2	245.268	53.7849	508.328	224.595	1131.41	1436.35	752.669	2730.8	2428.99	1392.78	4229.18
[0.001 - 0.01]	29375.8	37.5	149.3	2	298.6	62.0475	451.03	193.308	1034.3	1357.83	688.665	2667.26	2304	1284.08	4127.32
[0.001 - 0.01]	22211	42.5	177.35	2	354.7	70.31	354.688	148.015	834.957	1128.62	555.972	2282.63	1920.81	1043.77	3529.13
[0.001 - 0.01]	17912.1	47.5	206.682	2	413.364	78.5729	296.196	120.703	713.73	990.046	475.046	2055.78	1689.49	897.386	3175.71
[0.001 - 0.01]	13135.6	52.5	237.208	2	474.416	86.8354	224.134	89.4019	551.577	783.09	366.849	1665.52	1339.57	696.934	2570.73
[0.001 - 0.01]	9314.34	57.5	268.858	2	537.716	95.0981	163.527	63.9683	410.219	594.796	272.58	1293.21	1019.73	520.55	1994.49
[0.001 - 0.01]	8359.04	62.5	301.57	2	603.14	103.361	150.638	57.8818	384.596	568.494	255.285	1261.44	976.628	489.884	1944
[0.001 - 0.01]	5970.74	67.5	335.29	2	670.58	111.623	110.223	41.6582	286.025	430.366	189.642	973.185	740.735	365.559	1498.68
[0.001 - 0.01]	5015.44	72.5	369.971	2	739.942	119.886	94.6809	35.239	249.439	381.548	165.19	878.175	657.869	319.769	1351.42
[0.001 - 0.01]	3343.6	77.5	405.573	2	811.146	128.149	64.4507	23.6461	172.213	267.497	113.911	625.965	461.981	221.379	962.647
[0.001 - 0.01]	2149.45	82.5	442.056	2	884.112	136.411	42.2505	15.294	114.401	180.27	75.5793	428.486	311.819	147.432	658.526
[0.001 - 0.01]	2388.3	87.5	479.389	2	958.778	144.674	47.8168	17.091	131.1	209.395	86.5069	505.112	362.728	169.346	775.811
[0.001 - 0.01]	1910.68	92.5	517.54	2	1035.08	152.937	38.9245	13.7471	107.987	174.693	71.1701	427.337	303.034	139.79	655.964
[0.001 - 0.01]	238.845	97.5	556.482	2	1112.96	161.199	4.94645	1.72724	13.8773	22.7222	9.13506	56.3271	39.4671	18	86.413
[0.1 - 1]	153572	2.5	3.791	2	7.582	4.20939	592.513	510.974	685.776	890.42	572.575	1368.97	1436	1018.31	2016.09
[0.1 - 1]	75390	7.5	16.502	2	33.004	12.4716	522.958	418.356	652.1	1023.8	688.863	1515.34	1677.57	1208	2325.62
[0.1 - 1]	59753.6	12.5	33.089	2	66.178	20.7343	541.924	415.32	705.197	1199.3	758.755	1888.49	1985.17	1346.25	2922.47
[0.1 - 1]	49329.3	17.5	52.434	2	104.868	28.997	533.111	396.716	714.366	1279.19	763.208	2135.98	2132.81	1371.27	3311.79
[0.1 - 1]	41511.1	22.5	74.006	2	148.012	37.2596	511.097	371.91	700.335	1302.88	739.433	2287.04	2184.58	1343.47	3546.41
[0.1 - 1]	33320.6	27.5	97.481	2	194.962	45.5224	455.13	325.25	635.005	1217.74	662.209	2230.89	2051.26	1214.94	3457.57
[0.1 - 1]	26991.5	32.5	122.634	2	245.268	53.7849	401.883	282.875	569.273	1119.53	586.649	2128.45	1893.22	1085.57	3296.33
[0.1 - 1]	22896.2	37.5	149.3	2	298.6	62.0475	366.996	254.966	526.688	1058.33	536.763	2078.93	1795.8	1000.84	3216.94
[0.1 - 1]	17311.8	42.5	177.35	2	354.7	70.31	295.946	203.259	429.623	879.678	433.339	1779.14	1497.13	813.542	2750.69
[0.1 - 1]	13961.1	47.5	206.682	2	413.364	78.5729	252.709	171.796	370.631	771.667	370.263	1602.33	1316.83	699.446	2475.23
[0.1 - 1]	10238.2	52.5	237.208	2	474.416	86.8354	195.093	131.409	288.787	610.36	285.932	1298.15	1044.1	543.208	2003.69
[0.1 - 1]	7259.83	57.5	268.858	2	537.716	95.0981	144.95	96.8158	216.377	463.599	212.455	1007.96	794.803	405.73	1554.55
[0.1 - 1]	6515.25	62.5	301.57	2	603.14	103.361	135.765	89.983	204.241	443.099	198.976	983.199	761.209	381.828	1515.21
[0.1 - 1]	4653.75	67.5	335.29	2	670.58	111.623	100.876	66.3826	152.844	335.439	147.812	758.525	577.348	284.926	1168.11
[0.1 - 1]	3909.16	72.5	369.971	2	739.942	119.886	87.8939	57.4566	134.064	297.388	128.754	684.472	512.76	249.236	1053.33
[0.1 - 1]	2606.09	77.5	405.573	2	811.146	128.149	60.6301	39.3887	93.0564	208.494	88.7852	487.893	360.08	172.548	750.311
[0.1 - 1]	1675.34	82.5	442.056	2	884.112	136.411	40.2432	25.9922	62.128	140.507	58.9084	333.972	243.04	114.913	513.272
[0.1 - 1]	1861.5	87.5	479.389	2	958.778	144.674	46.0808	29.5995	71.5331	163.208	67.4257	393.697	282.719	131.992	604.687
[0.1 - 1]	1489.23	92.5	517.54	2	1035.08	152.937	37.9277	24.2362	59.1841	136.16	55.4718	333.077	236.192	108.956	511.275
[0.1 - 1]	186.162	97.5	556.482	2	1112.96	161.199	4.87042	3.09696	7.63764	17.7102	7.1201	43.9028	30.7617	14.0297	67.3525
[001 - 0.1]	174712	2.5	3.791	2	7.582	4.20939	877.939	699.723	1097.75	1012.99	651.392	1557.42	1633.67	1158.48	2293.61
[001 - 0.1]	85767.8	7.5	16.502	2	33.004	12.4716	686.893	483.18	971.267	1164.73	783.688	1723.93	1908.5	1374.28	2645.76
[001 - 0.1]	67978.9	12.5	33.089	2	66.178	20.7343	674.77	443.492	1020.27	1364.39	863.201	2148.45	2258.43	1531.57	3324.76
[001 - 0.1]	56119.7	17.5	52.434	2	104.868	28.997	641.218	402.439	1014.81	1455.28	868.267	2430.01	2426.4	1560.03	3767.67
[001 - 0.1]	47225.3	22.5	74.006	2	148.012	37.2596	599.196	363.153	981.711	1482.22	841.22	2601.86	2485.29	1528.4	4034.59
[001 - 0.1]	37907.3	27.5	97.481	2	194.962	45.5224	522.846	308.091	880.862	1385.36	753.365	2537.98	2333.63	1382.18	3933.52
[001 - 0.1]	30707	32.5	122.634	2	245.268	53.7849	453.962	261.277	782.903	1273.64	667.404	2421.44	2153.83	1235	3750.09
[001 - 0.1]	26048	37.5	149.3	2	298.6	62.0475	408.633	230.474	719.055	1204.01	610.651	2365.1	2043	1138.62	3659.76
[001 - 0.1]	19694.8	42.5	177.35	2	354.7	70.31	325.411	180.305	582.819	1000.77	492.99	2024.05	1703.22	925.529	3129.33
[001 - 0.1]	15882.9	47.5	206.682	2	413.364	78.5729	274.793	149.868	499.973	877.891	421.231	1822.9	1498.1	795.728	2815.95
[001 - 0.1]	11647.5	52.5	237.208	2	474.416	86.8354	210.032	112.926	387.61	694.379	325.292	1476.84	1187.82	617.983	2279.51
[001 - 0.1]	8259.18	57.5	268.858	2	537.716	95.0981	154.639	82.0708	289.1	527.416	241.701	1146.71	904.211	461.581	1768.55
[001 - 0.1]	7412.1	62.5	301.57	2	603.14	103.361	143.642	75.331	271.75	504.093	226.365	1118.54	865.993	434.388	1723.78
[001 - 0.1]	5294.36	67.5	335.29	2	670.58	111.623	105.913	54.9364	202.586	381.613	168.159	862.939	656.823	324.147	1328.9
[001 - 0.1]	4447.27	72.5	369.971	2	739.942	119.886	91.6298	47.0435	177.064	338.325	146.477	778.692	583.343	283.544	1198.32
[001 - 0.1]	2964.83	77.5	405.573	2	811.146	128.149	62.7897	31.9298	122.498	237.194	101.007	555.054	409.647	196.3	853.595
[001 - 0.1]	1905.95	82.5	442.056	2	884.112	136.411	41.4186	20.874	81.5313	159.848	67.0174	379.945	276.495	130.731	583.926
[001 - 0.1]	2117.74	87.5	479.389	2	958.778	144.674	47.1506	23.5628	93.6012	185.674	76.7071	447.891	321.637	150.162	687.925
[001 - 0.1]	1694.23	92.5	517.54	2	1035.08	152.937	38.5949	19.1338	77.2304	154.903	63.1077	378.926	268.705	123.954	581.654
[001 - 0.1]	211.788	97.5	556.482	2	1112.96	161.199	4.9303	2.4258	9.94069	20.1481	8.10021	49.9462	34.9962	15.9609	76.6239
[1 - 10]	135852	2.5	3.791	2	7.582	4.20939	399.941	346.584	460.483	787.676	506.507	1211.01	1270.3	900.807	1783.45
[1 - 10]	66690.9	7.5	16.502	2	33.004	12.4716	400.272	323.975	493.281	905.667	609.376	1340.49	1484	1068.61	2057.27
[1 - 10]	52858.7	12.5	33.089	2	66.178	20.7343	437.872	339.527	563.171	1060.92	671.204	1670.58	1756.1	1190.91	2585.25
[1 - 10]	43637.3	17.5	52.434	2	104.868	28.997	446.015	335.681	590.97	1131.59	675.143	1889.51	1886.71	1213.04	2929.64
[1 - 10]	36721.2	22.5	74.006	2	148.012	37.2596	438.722	322.745	594.713	1152.54	654.111	2023.14	1932.5	1188.45	3137.19
[1 - 10]	29475.8	27.5	97.481	2	194.962	45.5224	398.713	287.942	550.561	1077.22	585.798	1973.47	1814.57	1074.75	3058.61
[1 - 10]	23877	32.5	122.634	2	245.268	53.7849	358.048	254.59	502.157	990.349	518.957	1882.85	1674.76	960.308	2915.97
[1 - 10]	20254.3	37.5	149.3	2	298.6	62.0475	331.702	232.718	471.492	936.211	474.827	1839.04	1588.58	885.359	2845.74
[1 - 10]	15314.2	42.5	177.35	2	354.7	70.31	270.859	187.805	389.581	778.173	383.337	1573.85	1324.38	719.668	2433.29
[1 - 10]	12350.2	47.5	206.682	2	413.364	78.5729	233.873	160.463	339.949	682.626	327.539	1417.44	1164.88	618.738	2189.62
[1 - 10]	9056.82	52.5	237.208	2	474.416	86.8354	182.364	123.939	267.613	539.932	252.939	1148.36	923.619	480.528	1772.49
[1 - 10]	6422.13	57.5	268.858	2	537.716	95.0981	136.725	92.1205	202.391	410.105	187.941	891.656	703.092	358.914	1375.18
[1 - 10]	5763.46	62.5	301.57	2	603.14	103.361	129.128	86.3121	192.677	391.97	176.016	869.75	673.374	337.769	1340.37
[1 - 10]	4116.76	67.5	335.29	2	670.58	111.623	96.6803	64.1492	145.331	296.733	130.756	671	510.729	252.049	1033.32
[1 - 10]	3458.09	72.5	369.971	2	739.942	119.886	84.838	55.9072	128.409	263.073	113.897	605.492	453.593	220.477	931.787
[1 - 10]	2305.37	77.5	405.573	2	811.146	128.149	58.9105	38.5734	89.7411	184.436	78.5405	431.596	318.531	152.638	663.734
[1 - 10]	1482.02	82.5	442.056	2	884.112	136.411	39.3447	25.6076	60.2987	124.294	52.1111	295.436	214.996	101.653	454.046
[1 - 10]	1646.7	87.5	479.389	2	958.778	144.674	45.3153	29.3268	69.8455	144.376	59.6456	348.269	250.097	116.762	534.913
[1 - 10]	1317.39	92.5	517.54	2	1035.08	152.937	37.5033	24.1413	58.1168	120.449	49.071	294.644	208.938	96.3835	452.28
[1 - 10]	164.681	97.5	556.482	2	1112.96	161.199	4.84107	3.10043	7.54034	15.6667	6.29852	38.8369	27.2122	12.4108	59.5808
[10 - 100]	120337	2.5	3.791	2	7.582	4.20939	268.064	212.971	334.972	697.719	448.66	1072.71	1125.23	797.93	1579.77
[10 - 100]	59074.4	7.5	16.502	2	33.004	12.4716	306.405	219.131	425.325	802.234	539.782	1187.39	1314.52	946.565	1822.32
[10 - 100]	46821.9	12.5	33.089	2	66.178	20.7343	354.147	237.246	524.78	939.753	594.548	1479.79	1555.54	1054.9	2290
[10 - 100]	38653.6	17.5	52.434	2	104.868	28.997	373.606	239.174	579.389	1002.35	598.037	1673.72	1671.23	1074.5	2595.06
[10 - 100]	32527.4	22.5	74.006	2	148.012	37.2596	377.089	233.16	605.559	1020.91	579.408	1792.09	1711.8	1052.72	2778.91
[10 - 100]	26109.5	27.5	97.481	2	194.962	45.5224	349.754	210.255	577.795	954.198	518.896	1748.09	1607.34	952.007	2709.3
[10 - 100]	21150.1	32.5	122.634	2	245.268	53.7849	319.421	187.527	540.413	877.245	459.689	1667.82	1483.49	850.635	2582.95
[10 - 100]	17941.1	37.5	149.3	2	298.6	62.0475	300.2	172.677	518.458	829.29	420.599	1629.01	1407.16	784.245	2520.74
[10 - 100]	13565.2	42.5	177.35	2	354.7	70.31	248.225	140.236	436.535	689.301	339.557	1394.1	1173.13	637.478	2155.4
[10 - 100]	10939.7	47.5	206.682	2	413.364	78.5729	216.722	120.488	387.352	604.666	290.132	1255.56	1031.85	548.074	1939.55
[10 - 100]	8022.47	52.5	237.208	2	474.416	86.8354	170.683	93.5256	309.561	478.268	224.051	1017.21	818.136	425.649	1570.06
[10 - 100]	5688.69	57.5	268.858	2	537.716	95.0981	129.13	69.8267	237.345	363.269	166.477	789.823	622.795	317.923	1218.12
[10 - 100]	5105.24	62.5	301.57	2	603.14	103.361	122.969	65.691	228.811	347.205	155.914	770.419	596.471	299.194	1187.29
[10 - 100]	3646.6	67.5	335.29	2	670.58	111.623	92.7742	49.0061	174.599	262.844	115.823	594.368	452.4	223.263	915.309
[10 - 100]	3063.15	72.5	369.971	2	739.942	119.886	81.9887	42.8575	155.94	233.029	100.889	536.341	401.79	195.297	825.371
[10 - 100]	2042.09	77.5	405.573	2	811.146	128.149	57.309	29.6647	110.083	163.372	69.5707	382.305	282.153	135.206	587.932
[10 - 100]	1312.77	82.5	442.056	2	884.112	136.411	38.5125	19.7526	74.6678	110.099	46.1597	261.695	190.442	90.0436	402.192
[10 - 100]	1458.64	87.5	479.389	2	958.778	144.674	44.6156	22.685	87.261	127.887	52.8337	308.495	221.534	103.427	473.823
[10 - 100]	1166.94	92.5	517.54	2	1035.08	152.937	37.1274	18.7234	73.2193	106.693	43.4668	260.994	185.076	85.3759	400.627
[10 - 100]	145.873	97.5	556.482	2	1112.96	161.199	4.81752	2.41063	9.5756	13.8774	5.57919	34.4015	24.1044	10.9934	52.7763
[100 - 1000]	105733	2.5	3.791	2	7.582	4.20939	176.188	122.311	248.106	613.043	394.21	942.521	988.669	701.092	1388.05
[100 - 1000]	51905.1	7.5	16.502	2	33.004	12.4716	232.327	139.285	380.079	704.874	474.273	1043.29	1154.99	831.689	1601.16
[100 - 1000]	41139.6	12.5	33.089	2	66.178	20.7343	284.01	155.16	510.417	825.704	522.393	1300.2	1366.76	926.876	2012.08
[100 - 1000]	33962.6	17.5	52.434	2	104.868	28.997	310.389	158.93	595.745	880.707	525.459	1470.59	1468.41	944.101	2280.12
[100 - 1000]	28579.9	22.5	74.006	2	148.012	37.2596	321.488	156.624	649.051	897.014	509.09	1574.6	1504.05	924.96	2441.66
[100 - 1000]	22940.8	27.5	97.481	2	194.962	45.5224	304.329	142.395	640.19	838.396	455.922	1535.94	1412.27	836.471	2380.49
[100 - 1000]	18583.3	32.5	122.634	2	245.268	53.7849	282.659	127.831	615.563	770.781	403.9	1465.41	1303.45	747.401	2269.48
[100 - 1000]	15763.8	37.5	149.3	2	298.6	62.0475	269.492	118.345	604.73	728.646	369.554	1431.31	1236.38	689.069	2214.82
[100 - 1000]	11918.9	42.5	177.35	2	354.7	70.31	225.64	96.5544	519.86	605.647	298.348	1224.91	1030.76	560.113	1893.81
[100 - 1000]	9612.05	47.5	206.682	2	413.364	78.5729	199.199	83.2899	469.892	531.283	254.921	1103.18	906.621	481.559	1704.16
[100 - 1000]	7048.86	52.5	237.208	2	474.416	86.8354	158.452	64.8805	381.825	420.225	196.86	893.759	718.846	373.992	1379.51
[100 - 1000]	4998.3	57.5	268.858	2	537.716	95.0981	120.964	48.5937	297.215	319.182	146.273	693.969	547.212	279.34	1070.29
[100 - 1000]	4485.66	62.5	301.57	2	603.14	103.361	116.148	45.8467	290.535	305.068	136.992	676.92	524.082	262.884	1043.2
[100 - 1000]	3204.04	67.5	335.29	2	670.58	111.623	88.2988	34.2915	224.56	230.945	101.767	522.235	397.497	196.168	804.226
[100 - 1000]	2691.41	72.5	369.971	2	739.942	119.886	78.587	30.0612	202.966	204.748	88.6451	471.25	353.028	171.596	725.203
[100 - 1000]	1794.26	77.5	405.573	2	811.146	128.149	55.2945	20.8538	144.883	143.545	61.1275	335.908	247.91	118.797	516.58
[100 - 1000]	1153.45	82.5	442.056	2	884.112	136.411	37.3889	13.9144	99.3032	96.7372	40.5577	229.936	167.33	79.1158	353.381
[100 - 1000]	1281.62	87.5	479.389	2	958.778	144.674	43.566	16.011	117.197	112.367	46.4217	271.055	194.649	90.8749	416.319
[100 - 1000]	1025.32	92.5	517.54	2	1035.08	152.937	36.4533	13.2388	99.2557	93.7444	38.1916	229.319	162.615	75.0146	352.006
[100 - 1000]	128.17	97.5	556.482	2	1112.96	161.199	4.75465	1.70741	13.0954	12.1933	4.90209	30.2265	21.179	9.65924	46.3713
[1000 - 10000]	89610.9	2.5	3.791	2	7.582	4.20939	109.917	63.7523	178.175	519.569	334.103	798.809	837.921	594.193	1176.41
[1000 - 10000]	43990.8	7.5	16.502	2	33.004	12.4716	169.639	83.0923	331.731	597.398	401.958	884.215	978.88	704.877	1357.02
[1000 - 10000]	34866.8	12.5	33.089	2	66.178	20.7343	219.604	95.5528	485.777	699.804	442.741	1101.95	1158.36	785.55	1705.29
[1000 - 10000]	28784.1	17.5	52.434	2	104.868	28.997	248.708	99.5213	600.176	746.421	445.339	1246.36	1244.51	800.148	1932.46
[1000 - 10000]	24222.1	22.5	74.006	2	148.012	37.2596	264.371	99.1594	682.312	760.241	431.466	1334.51	1274.72	783.926	2069.36
[1000 - 10000]	19442.9	27.5	97.481	2	194.962	45.5224	255.425	90.8793	696.317	710.561	386.405	1301.75	1196.93	708.929	2017.53
[1000 - 10000]	15749.8	32.5	122.634	2	245.268	53.7849	241.27	82.1003	688.83	653.256	342.315	1241.97	1104.71	633.441	1923.44
[1000 - 10000]	13360.2	37.5	149.3	2	298.6	62.0475	233.356	76.4003	693.415	617.545	313.206	1213.07	1047.87	584.002	1877.11
[1000 - 10000]	10101.6	42.5	177.35	2	354.7	70.31	197.841	62.6037	608.973	513.301	252.857	1038.15	873.59	474.709	1605.05
[1000 - 10000]	8146.45	47.5	206.682	2	413.364	78.5729	176.603	54.2055	561.006	450.275	216.052	934.974	768.384	408.133	1444.32
[1000 - 10000]	5974.08	52.5	237.208	2	474.416	86.8354	141.881	42.3631	463.74	356.151	166.844	757.482	609.24	316.967	1169.17
[1000 - 10000]	4236.18	57.5	268.858	2	537.716	95.0981	109.295	31.8213	366.651	270.515	123.97	588.156	463.775	236.747	907.097
[1000 - 10000]	3801.71	62.5	301.57	2	603.14	103.361	105.814	30.1011	363.572	258.552	116.104	573.706	444.173	222.8	884.137
[1000 - 10000]	2715.51	67.5	335.29	2	670.58	111.623	81.0565	22.568	284.75	195.732	86.2497	442.607	336.888	166.257	681.602
[1000 - 10000]	2281.03	72.5	369.971	2	739.942	119.886	72.6522	19.827	260.548	173.529	75.1289	399.396	299.2	145.431	614.627
[1000 - 10000]	1520.68	77.5	405.573	2	811.146	128.149	51.4562	13.7817	188.133	121.658	51.807	284.69	210.11	100.684	437.814
[1000 - 10000]	977.575	82.5	442.056	2	884.112	136.411	35.0087	9.21274	130.341	81.9872	34.3736	194.876	141.816	67.0526	299.499
[1000 - 10000]	1086.2	87.5	479.389	2	958.778	144.674	41.0299	10.6192	155.394	95.2334	39.3435	229.726	164.97	77.0187	352.841
[1000 - 10000]	868.983	92.5	517.54	2	1035.08	152.937	34.5196	8.79476	132.871	79.4507	32.3683	194.354	137.82	63.5767	298.334
[1000 - 10000]	108.627	97.5	556.482	2	1112.96	161.199	4.52584	1.13598	17.6903	10.3341	4.15464	25.6177	17.9497	8.18644	39.3008
[10000 - 100000]	392974	2.5	3.791	2	7.582	4.20939	346.621	154.887	661.583	2278.48	1465.15	3503.05	3674.56	2605.73	5158.94
[10000 - 100000]	74257	7.5	16.502	2	33.004	12.4716	246.222	96.0745	579.39	1008.41	678.51	1492.56	1652.36	1189.84	2290.67
[10000 - 100000]	42587	12.5	33.089	2	66.178	20.7343	244.602	83.2035	669.798	854.755	540.773	1345.95	1414.85	959.486	2082.88
[10000 - 100000]	13010	27.5	97.481	2	194.962	45.5224	169.257	45.1692	601.809	475.464	258.559	871.051	800.914	474.373	1350.01
[10000 - 100000]	48362	32.5	122.634	2	245.268	53.7849	746.139	188.543	2811.6	2005.92	1051.13	3813.65	3392.17	1945.07	5906.2
[10000 - 100000]	68460	52.5	237.208	2	474.416	86.8354	1717.7	369.452	7674.42	4081.32	1911.95	8680.37	6981.59	3632.29	13398.1
[100000 - 1000000]	378119	2.5	3.791	2	7.582	4.20939	231.439	64.1336	537.214	2192.35	1409.77	3370.63	3535.66	2507.23	4963.92
[0.001 - 0.01]	197033	2.5	3.791	2.5	9.4775	4.97145	1354.6	953.944	1911.74	1304.22	859.314	1961.69	2106.94	1519.42	2911.36
[0.001 - 0.01]	96725.2	7.5	16.502	2.5	41.255	14.6836	941.334	544.571	1609.57	1489.7	987.128	2239.3	2448.62	1735.59	3448.74
[0.001 - 0.01]	76663.6	12.5	33.089	2.5	82.7225	24.3964	876.713	457.367	1658.38	1742.48	1072.97	2819.11	2894.28	1914.65	4367.93
[0.001 - 0.01]	63289.3	17.5	52.434	2.5	131.085	34.1095	804.736	391.48	1629.93	1857.3	1073.35	3201.76	3107.95	1942.21	4965.16
[0.001 - 0.01]	53258.6	22.5	74.006	2.5	185.015	43.8223	732.919	338.203	1563.27	1890.94	1036.85	3435.63	3182.45	1898.67	5325.45
[0.001 - 0.01]	42750.2	27.5	97.481	2.5	243.702	53.5352	626.604	277.127	1393.31	1766.91	926.858	3355.72	2987.66	1714.69	5197.13
[0.001 - 0.01]	34630	32.5	122.634	2.5	306.585	63.2481	534.916	228.326	1231.59	1624.11	820.07	3204.51	2757.09	1530.68	4958.05
[0.001 - 0.01]	29375.8	37.5	149.3	2.5	373.25	72.9609	474.589	196.49	1125.92	1535.11	749.646	3131.97	2614.95	1410.26	4840.95
[0.001 - 0.01]	22211	42.5	177.35	2.5	443.375	82.6736	373.194	150.433	908.95	1275.84	604.778	2681.65	2179.87	1145.74	4140.83
[0.001 - 0.01]	17912.1	47.5	206.682	2.5	516.705	92.3868	311.634	122.663	776.997	1119.09	516.46	2416.09	1917.22	984.651	3727.22
[0.001 - 0.01]	13135.6	52.5	237.208	2.5	593.02	102.099	235.807	90.8466	600.48	885.09	398.65	1958.04	1520.06	764.45	3017.88
[0.001 - 0.01]	9314.34	57.5	268.858	2.5	672.145	111.812	172.038	64.9975	446.595	672.229	296.096	1520.74	1157.07	570.819	2341.86
[0.001 - 0.01]	8359.04	62.5	301.57	2.5	753.925	121.525	158.473	58.8096	418.705	642.469	277.221	1483.71	1108.12	537.064	2282.96
[0.001 - 0.01]	5970.74	67.5	335.29	2.5	838.225	131.238	115.952	42.3237	311.396	486.346	205.881	1144.88	840.442	400.684	1760.23
[0.001 - 0.01]	5015.44	72.5	369.971	2.5	924.928	140.951	99.6001	35.8003	271.567	431.161	179.292	1033.28	746.4	350.432	1587.47
[0.001 - 0.01]	3343.6	77.5	405.573	2.5	1013.93	150.664	67.7978	24.0218	187.492	302.268	123.609	736.628	524.139	242.569	1130.91
[0.001 - 0.01]	2149.45	82.5	442.056	2.5	1105.14	160.377	44.4437	15.5364	124.551	203.697	81.9987	504.301	353.765	161.523	773.706
[0.001 - 0.01]	2388.3	87.5	479.389	2.5	1198.47	170.09	50.298	17.3612	142.733	236.6	93.8387	594.554	411.514	185.507	911.582
[0.001 - 0.01]	1910.68	92.5	517.54	2.5	1293.85	179.803	40.9436	13.964	117.57	197.385	77.1904	503.059	343.785	153.113	770.821
[0.001 - 0.01]	238.845	97.5	556.482	2.5	1391.2	189.516	5.20294	1.75445	15.1088	25.6731	9.90643	66.3142	44.7738	19.7136	101.551
[0.1 - 1]	153572	2.5	3.791	2.5	9.4775	4.97145	649.259	554.977	758.09	1016.54	669.771	1528.99	1642.2	1184.27	2269.19
[0.1 - 1]	75390	7.5	16.502	2.5	41.255	14.6836	570.183	450.019	720.583	1161.11	769.392	1745.37	1908.51	1352.76	2688.04
[0.1 - 1]	59753.6	12.5	33.089	2.5	82.7225	24.3964	590.092	445.864	778.799	1358.13	836.303	2197.28	2255.88	1492.33	3404.48
[0.1 - 1]	49329.3	17.5	52.434	2.5	131.085	34.1095	580.121	425.495	788.657	1447.62	836.594	2495.53	2422.42	1513.81	3869.97
[0.1 - 1]	41511.1	22.5	74.006	2.5	185.015	43.8223	555.943	398.666	772.994	1473.85	808.146	2677.82	2480.48	1479.87	4150.79
[0.1 - 1]	33320.6	27.5	97.481	2.5	243.702	53.5352	494.927	348.514	700.774	1377.17	722.416	2615.54	2328.66	1336.48	4050.77
[0.1 - 1]	26991.5	32.5	122.634	2.5	306.585	63.2481	436.933	303.022	628.16	1265.87	639.184	2497.67	2148.94	1193.05	3864.43
[0.1 - 1]	22896.2	37.5	149.3	2.5	373.25	72.9609	398.94	273.065	581.116	1196.51	584.293	2441.14	2038.16	1099.19	3773.16
[0.1 - 1]	17311.8	42.5	177.35	2.5	443.375	82.6736	321.663	217.648	473.984	994.42	471.379	2090.15	1699.05	893.021	3227.47
[0.1 - 1]	13961.1	47.5	206.682	2.5	516.705	92.3868	274.639	183.931	408.876	872.243	402.542	1883.16	1494.33	767.462	2905.09
[0.1 - 1]	10238.2	52.5	237.208	2.5	593.02	102.099	212.005	140.674	318.57	689.862	310.718	1526.15	1184.77	595.832	2352.21
[0.1 - 1]	7259.83	57.5	268.858	2.5	672.145	111.812	157.502	103.63	238.681	523.952	230.785	1185.3	901.851	444.911	1825.31
[0.1 - 1]	6515.25	62.5	301.57	2.5	753.925	121.525	147.512	96.3074	225.285	500.757	216.073	1156.44	863.699	418.602	1779.39
[0.1 - 1]	4653.75	67.5	335.29	2.5	838.225	131.238	109.597	71.0423	168.587	379.07	160.469	892.346	655.062	312.304	1371.97
[0.1 - 1]	3909.16	72.5	369.971	2.5	924.928	140.951	95.4879	61.4853	147.868	336.058	139.745	805.361	581.763	273.136	1237.31
[0.1 - 1]	2606.09	77.5	405.573	2.5	1013.93	150.664	65.8654	42.1477	102.635	235.596	96.3443	574.147	408.527	189.065	881.461
[0.1 - 1]	1675.34	82.5	442.056	2.5	1105.14	160.377	43.7162	27.8111	68.5214	158.766	63.9118	393.065	275.733	125.895	603.046
[0.1 - 1]	1861.5	87.5	479.389	2.5	1198.47	170.09	50.0556	31.6692	78.8926	184.412	73.1403	463.411	320.745	144.589	710.51
[0.1 - 1]	1489.23	92.5	517.54	2.5	1293.85	179.803	41.1978	25.9296	65.2718	153.846	60.1641	392.097	267.954	119.341	600.797
[0.1 - 1]	186.162	97.5	556.482	2.5	1391.2	189.516	5.29016	3.31318	8.4231	20.0102	7.72132	51.687	34.8979	15.3653	79.1512
[001 - 0.1]	174712	2.5	3.791	2.5	9.4775	4.97145	943.689	740.293	1198.54	1156.47	761.968	1739.46	1868.26	1347.29	2581.56
[001 - 0.1]	85767.8	7.5	16.502	2.5	41.255	14.6836	736.067	506.773	1063.07	1320.94	875.303	1985.63	2171.23	1538.97	3058.06
[001 - 0.1]	67978.9	12.5	33.089	2.5	82.7225	24.3964	722.479	464.39	1116.73	1545.08	951.424	2499.75	2566.41	1697.75	3873.12
[001 - 0.1]	56119.7	17.5	52.434	2.5	131.085	34.1095	686.267	421.091	1110.69	1646.9	951.755	2839.06	2755.87	1722.19	4402.69
[001 - 0.1]	47225.3	22.5	74.006	2.5	185.015	43.8223	641.123	379.816	1074.4	1676.73	919.391	3046.43	2821.93	1683.58	4722.17
[001 - 0.1]	37907.3	27.5	97.481	2.5	243.702	53.5352	559.326	322.131	963.984	1566.75	821.86	2975.58	2649.21	1520.45	4608.38
[001 - 0.1]	30707	32.5	122.634	2.5	306.585	63.2481	485.569	273.123	856.749	1440.13	727.17	2841.49	2444.76	1357.28	4396.39
[001 - 0.1]	26048	37.5	149.3	2.5	373.25	72.9609	437.035	240.882	786.853	1361.21	664.724	2777.17	2318.72	1250.5	4292.55
[001 - 0.1]	19694.8	42.5	177.35	2.5	443.375	82.6736	347.998	188.421	637.755	1131.31	536.267	2377.87	1932.93	1015.95	3671.74
[001 - 0.1]	15882.9	47.5	206.682	2.5	516.705	92.3868	293.844	156.597	547.087	992.312	457.954	2142.38	1700.04	873.107	3304.99
[001 - 0.1]	11647.5	52.5	237.208	2.5	593.02	102.099	224.579	117.985	424.128	784.825	353.49	1736.23	1347.86	677.851	2676
[001 - 0.1]	8259.18	57.5	268.858	2.5	672.145	111.812	165.34	85.7397	316.331	596.077	262.554	1348.47	1025.99	506.155	2076.57
[001 - 0.1]	7412.1	62.5	301.57	2.5	753.925	121.525	153.574	78.6929	297.343	569.688	245.816	1315.63	982.591	476.224	2024.34
[001 - 0.1]	5294.36	67.5	335.29	2.5	838.225	131.238	113.232	57.3843	221.662	431.251	182.558	1015.18	745.234	355.293	1560.83
[001 - 0.1]	4447.27	72.5	369.971	2.5	924.928	140.951	97.9579	49.1369	193.735	382.317	158.981	916.223	661.846	310.734	1407.63
[001 - 0.1]	2964.83	77.5	405.573	2.5	1013.93	150.664	67.1237	33.3489	134.029	268.027	109.607	653.181	464.763	215.09	1002.8
[001 - 0.1]	1905.95	82.5	442.056	2.5	1105.14	160.377	44.2761	21.8007	89.2058	180.621	72.7096	447.172	313.689	143.225	686.058
[001 - 0.1]	2117.74	87.5	479.389	2.5	1198.47	170.09	50.4021	24.6078	102.411	209.798	83.2083	527.201	364.896	164.492	808.315
[001 - 0.1]	1694.23	92.5	517.54	2.5	1293.85	179.803	41.2553	19.9815	84.4986	175.024	68.446	446.071	304.84	135.768	683.5
[001 - 0.1]	211.788	97.5	556.482	2.5	1391.2	189.516	5.27002	2.53319	10.8761	22.7647	8.7842	58.802	39.7017	17.4804	90.0467
[1 - 10]	135852	2.5	3.791	2.5	9.4775	4.97145	447.349	385.097	518.518	899.245	592.487	1352.56	1452.71	1047.62	2007.35
[1 - 10]	66690.9	7.5	16.502	2.5	41.255	14.6836	444.173	354.726	554.726	1027.13	680.614	1543.97	1688.29	1196.67	2377.87
[1 - 10]	52858.7	12.5	33.089	2.5	82.7225	24.3964	484.947	370.674	632.706	1201.42	739.804	1943.74	1995.58	1320.13	3011.64
[1 - 10]	43637.3	17.5	52.434	2.5	131.085	34.1095	493.5	365.988	663.585	1280.59	740.061	2207.58	2142.9	1339.14	3423.42
[1 - 10]	36721.2	22.5	74.006	2.5	185.015	43.8223	485.154	351.606	667.563	1303.78	714.895	2368.83	2194.26	1309.11	3671.84
[1 - 10]	29475.8	27.5	97.481	2.5	243.702	53.5352	440.737	313.523	617.858	1218.26	639.058	2313.73	2059.96	1182.26	3583.36
[1 - 10]	23877	32.5	122.634	2.5	306.585	63.2481	395.674	277.1	563.441	1119.81	565.429	2209.47	1900.98	1055.39	3418.52
[1 - 10]	20254.3	37.5	149.3	2.5	373.25	72.9609	366.478	253.217	528.964	1058.44	516.872	2159.46	1802.98	972.359	3337.78
[1 - 10]	15314.2	42.5	177.35	2.5	443.375	82.6736	299.204	204.299	437.023	879.675	416.988	1848.97	1503	789.977	2855.05
[1 - 10]	12350.2	47.5	206.682	2.5	516.705	92.3868	258.31	174.521	381.313	771.597	356.094	1665.86	1321.91	678.906	2569.88
[1 - 10]	9056.82	52.5	237.208	2.5	593.02	102.099	201.394	134.775	300.155	610.26	274.865	1350.05	1048.06	527.08	2080.79
[1 - 10]	6422.13	57.5	268.858	2.5	672.145	111.812	150.977	100.16	226.987	463.495	204.155	1048.53	797.788	393.573	1614.69
[1 - 10]	5763.46	62.5	301.57	2.5	753.925	121.525	142.575	93.833	216.082	442.975	191.141	1023	764.039	370.3	1574.07
[1 - 10]	4116.76	67.5	335.29	2.5	838.225	131.238	106.74	69.7314	162.977	335.33	141.953	789.38	579.476	276.267	1213.66
[1 - 10]	3458.09	72.5	369.971	2.5	924.928	140.951	93.6595	60.7663	143.995	297.28	123.62	712.432	514.635	241.619	1094.54
[1 - 10]	2305.37	77.5	405.573	2.5	1013.93	150.664	65.032	41.9223	100.63	208.411	85.2273	507.897	361.388	167.249	779.751
[1 - 10]	1482.02	82.5	442.056	2.5	1105.14	160.377	43.4307	27.8287	67.6132	140.447	56.5372	347.71	243.917	111.368	533.462
[1 - 10]	1646.7	87.5	479.389	2.5	1198.47	170.09	50.0188	31.8682	78.3159	163.133	64.7007	409.938	283.734	127.905	628.526
[1 - 10]	1317.39	92.5	517.54	2.5	1293.85	179.803	41.3941	26.2316	65.1631	136.094	53.2219	346.853	237.036	105.57	531.472
[1 - 10]	164.681	97.5	556.482	2.5	1391.2	189.516	5.34308	3.36869	8.45437	17.7013	6.83037	45.7229	30.8711	13.5923	70.0181
[10 - 100]	120337	2.5	3.791	2.5	9.4775	4.97145	306.665	241.129	387.269	796.546	524.822	1198.09	1286.8	927.977	1778.1
[10 - 100]	59074.4	7.5	16.502	2.5	41.255	14.6836	346.18	242.571	490.432	909.825	602.883	1367.64	1495.48	1060	2106.3
[10 - 100]	46821.9	12.5	33.089	2.5	82.7225	24.3964	398.986	261.51	604.3	1064.21	655.313	1721.76	1767.67	1169.36	2667.69
[10 - 100]	38653.6	17.5	52.434	2.5	131.085	34.1095	420.354	263.131	666.739	1134.33	655.541	1955.46	1898.17	1186.2	3032.44
[10 - 100]	32527.4	22.5	74.006	2.5	185.015	43.8223	423.942	256.226	696.576	1154.88	633.25	2098.29	1943.67	1159.6	3252.49
[10 - 100]	26109.5	27.5	97.481	2.5	243.702	53.5352	393.005	230.88	664.462	1079.13	566.074	2049.49	1824.7	1047.24	3174.12
[10 - 100]	21150.1	32.5	122.634	2.5	306.585	63.2481	358.785	205.809	621.357	991.917	500.854	1957.14	1683.88	934.858	3028.1
[10 - 100]	17941.1	37.5	149.3	2.5	373.25	72.9609	337.099	189.432	596.03	937.562	457.842	1912.84	1597.07	861.31	2956.59
[10 - 100]	13565.2	42.5	177.35	2.5	443.375	82.6736	278.672	153.792	501.796	779.211	369.365	1637.81	1331.35	699.756	2528.99
[10 - 100]	10939.7	47.5	206.682	2.5	516.705	92.3868	243.26	132.098	445.223	683.476	315.425	1475.61	1170.94	601.371	2276.38
[10 - 100]	8022.47	52.5	237.208	2.5	593.02	102.099	191.554	102.514	355.785	540.565	243.473	1195.86	928.368	466.884	1843.15
[10 - 100]	5688.69	57.5	268.858	2.5	672.145	111.812	144.902	76.5224	272.77	410.561	180.839	928.786	706.675	348.625	1430.28
[10 - 100]	5105.24	62.5	301.57	2.5	753.925	121.525	137.973	71.9779	262.949	392.385	169.311	906.167	676.781	328.009	1394.3
[10 - 100]	3646.6	67.5	335.29	2.5	838.225	131.238	104.084	53.6881	200.64	297.033	125.741	699.228	513.296	244.716	1075.05
[10 - 100]	3063.15	72.5	369.971	2.5	924.928	140.951	91.9758	46.9459	179.193	263.329	109.502	631.068	455.86	214.025	969.536
[10 - 100]	2042.09	77.5	405.573	2.5	1013.93	150.664	64.285	32.4908	126.494	184.609	75.4938	449.892	320.115	148.148	690.698
[10 - 100]	1312.77	82.5	442.056	2.5	1105.14	160.377	43.1976	21.632	85.7967	124.407	50.0803	307.999	216.06	98.6491	472.537
[10 - 100]	1458.64	87.5	479.389	2.5	1198.47	170.09	50.04	24.8411	100.264	144.503	57.3115	363.121	251.33	113.298	556.744
[10 - 100]	1166.94	92.5	517.54	2.5	1293.85	179.803	41.6392	20.5012	84.1285	120.552	47.1436	307.241	209.965	93.5133	470.775
[10 - 100]	145.873	97.5	556.482	2.5	1391.2	189.516	5.40268	2.63931	11.0021	15.6797	6.0503	40.5011	27.3454	12.04	62.0216
[100 - 1000]	105733	2.5	3.791	2.5	9.4775	4.97145	206.75	141.58	295.494	699.876	461.129	1052.69	1130.63	815.357	1562.31
[100 - 1000]	51905.1	7.5	16.502	2.5	41.255	14.6836	267.368	155.715	450.396	799.408	529.717	1201.66	1313.99	931.359	1850.68
[100 - 1000]	41139.6	12.5	33.089	2.5	82.7225	24.3964	325.538	172.393	603.828	935.055	575.784	1512.8	1553.14	1027.45	2343.94
[100 - 1000]	33962.6	17.5	52.434	2.5	131.085	34.1095	355.14	176.098	704.246	996.67	575.984	1718.14	1667.8	1042.24	2664.42
[100 - 1000]	28579.9	22.5	74.006	2.5	185.015	43.8223	367.459	173.265	766.944	1014.72	556.398	1843.64	1707.78	1018.87	2857.77
[100 - 1000]	22940.8	27.5	97.481	2.5	243.702	53.5352	347.611	157.355	756.279	948.165	497.374	1800.76	1603.25	920.146	2788.91
[100 - 1000]	18583.3	32.5	122.634	2.5	306.585	63.2481	322.704	141.153	727.062	871.537	440.07	1719.62	1479.52	821.403	2660.61
[100 - 1000]	15763.8	37.5	149.3	2.5	373.25	72.9609	307.562	130.601	714.181	823.779	402.278	1680.69	1403.24	756.78	2597.77
[100 - 1000]	11918.9	42.5	177.35	2.5	443.375	82.6736	257.442	106.504	613.896	684.645	324.538	1439.04	1169.77	614.833	2222.07
[100 - 1000]	9612.05	47.5	206.682	2.5	516.705	92.3868	227.223	91.8373	554.851	600.528	277.145	1296.53	1028.83	528.388	2000.12
[100 - 1000]	7048.86	52.5	237.208	2.5	593.02	102.099	180.71	71.5158	450.837	474.961	213.925	1050.73	815.7	410.222	1619.47
[100 - 1000]	4998.3	57.5	268.858	2.5	672.145	111.812	137.935	53.5488	350.921	360.734	158.892	816.067	620.913	306.315	1256.7
[100 - 1000]	4485.66	62.5	301.57	2.5	753.925	121.525	132.426	50.5098	343.021	344.765	148.763	796.194	594.646	288.202	1225.09
[100 - 1000]	3204.04	67.5	335.29	2.5	838.225	131.238	100.662	37.7715	265.121	260.985	110.481	614.369	451.002	215.017	944.583
[100 - 1000]	2691.41	72.5	369.971	2.5	924.928	140.951	89.5813	33.1059	239.622	231.371	96.2126	554.481	400.537	188.05	851.872
[100 - 1000]	1794.26	77.5	405.573	2.5	1013.93	150.664	63.0246	22.9622	171.046	162.205	66.3318	395.293	281.266	130.169	606.874
[100 - 1000]	1153.45	82.5	442.056	2.5	1105.14	160.377	42.6124	15.319	117.233	109.309	44.0025	270.62	189.839	86.6769	415.189
[100 - 1000]	1281.62	87.5	479.389	2.5	1198.47	170.09	49.6492	17.6249	138.356	126.966	50.3561	319.052	220.828	99.5476	489.177
[100 - 1000]	1025.32	92.5	517.54	2.5	1293.85	179.803	41.5406	14.5716	117.174	105.921	41.4222	269.954	184.483	82.1644	413.641
[100 - 1000]	128.17	97.5	556.482	2.5	1391.2	189.516	5.41789	1.87908	15.4593	13.7768	5.31603	35.5858	24.0267	10.5788	54.4946
[1000 - 10000]	89610.9	2.5	3.791	2.5	9.4775	4.97145	132.903	76.2353	219.048	593.162	390.818	892.179	958.239	691.035	1324.1
[1000 - 10000]	43990.8	7.5	16.502	2.5	41.255	14.6836	198.965	93.9494	404.23	677.517	448.948	1018.44	1113.64	789.349	1568.49
[1000 - 10000]	34866.8	12.5	33.089	2.5	82.7225	24.3964	256.143	107.063	590.753	792.482	487.991	1282.14	1316.33	870.787	1986.54
[1000 - 10000]	28784.1	17.5	52.434	2.5	131.085	34.1095	289.403	111.072	729.309	844.702	488.161	1456.17	1413.5	883.323	2258.16
[1000 - 10000]	24222.1	22.5	74.006	2.5	185.015	43.8223	307.221	110.417	828.797	860.003	471.561	1562.53	1447.39	863.52	2422.03
[1000 - 10000]	19442.9	27.5	97.481	2.5	243.702	53.5352	296.572	101.045	845.623	803.593	421.537	1526.19	1358.79	779.846	2363.67
[1000 - 10000]	15749.8	32.5	122.634	2.5	306.585	63.2481	279.97	91.1857	836.422	738.649	372.97	1457.42	1253.93	696.159	2254.93
[1000 - 10000]	13360.2	37.5	149.3	2.5	373.25	72.9609	270.668	84.7853	841.917	698.172	340.941	1424.43	1189.28	641.39	2201.67
[1000 - 10000]	10101.6	42.5	177.35	2.5	443.375	82.6736	229.397	69.4295	739.348	580.254	275.054	1219.62	991.41	521.086	1883.26
[1000 - 10000]	8146.45	47.5	206.682	2.5	516.705	92.3868	204.716	60.0838	681.086	508.962	234.887	1098.84	871.958	447.822	1695.15
[1000 - 10000]	5974.08	52.5	237.208	2.5	593.02	102.099	164.431	46.9365	562.985	402.541	181.307	890.522	691.326	347.673	1372.54
[1000 - 10000]	4236.18	57.5	268.858	2.5	672.145	111.812	126.643	35.2435	445.11	305.731	134.665	691.637	526.239	259.61	1065.08
[1000 - 10000]	3801.71	62.5	301.57	2.5	753.925	121.525	122.59	33.3276	441.368	292.196	126.081	674.793	503.977	244.258	1038.29
[1000 - 10000]	2715.51	67.5	335.29	2.5	838.225	131.238	93.8949	24.98	345.676	221.191	93.6351	520.693	382.235	182.232	800.557
[1000 - 10000]	2281.03	72.5	369.971	2.5	924.928	140.951	84.1498	21.9406	316.295	196.093	81.5425	469.936	339.465	159.377	721.983
[1000 - 10000]	1520.68	77.5	405.573	2.5	1013.93	150.664	59.5935	15.2476	228.385	137.472	56.2178	335.02	238.379	110.321	514.341
[1000 - 10000]	977.575	82.5	442.056	2.5	1105.14	160.377	40.5413	10.1906	158.228	92.6417	37.2932	229.357	160.893	73.4608	351.883
[1000 - 10000]	1086.2	87.5	479.389	2.5	1198.47	170.09	47.5103	11.7442	188.642	107.606	42.678	270.405	187.158	84.369	414.59
[1000 - 10000]	868.983	92.5	517.54	2.5	1293.85	179.803	39.969	9.72492	161.3	89.7709	35.1064	228.792	156.354	69.6363	350.571
[1000 - 10000]	108.627	97.5	556.482	2.5	1391.2	189.516	5.23997	1.25593	21.4753	11.6762	4.50547	30.1599	20.3632	8.9658	46.1855
[10000 - 100000]	392974	2.5	3.791	2.5	9.4775	4.97145	435.004	196.339	841.312	2601.22	1713.87	3912.51	4202.2	3030.42	5806.6
[10000 - 100000]	74257	7.5	16.502	2.5	41.255	14.6836	294.517	110.225	726.124	1143.66	757.829	1719.14	1879.83	1332.43	2647.64
[10000 - 100000]	42587	12.5	33.089	2.5	82.7225	24.3964	290.376	94.1666	837.492	967.953	596.042	1566.03	1607.79	1063.6	2426.4
[10000 - 100000]	13010	27.5	97.481	2.5	243.702	53.5352	199.77	50.5578	751.548	537.716	282.067	1021.23	909.222	521.826	1581.62
[10000 - 100000]	48362	32.5	122.634	2.5	306.585	63.2481	880.017	210.717	3510.89	2268.13	1145.26	4475.21	3850.37	2137.66	6924.09
[10000 - 100000]	68460	52.5	237.208	2.5	593.02	102.099	2022.87	411.511	9582.67	4612.92	2077.69	10204.9	7922.25	3984.17	15728.6
[100000 - 1000000]	378119	2.5	3.791	2.5	9.4775	4.97145	305.276	94.1481	708.405	2502.89	1649.08	3764.61	4043.35	2915.86	5587.1
[0.001 - 0.01]	197033	2.5	3.791	3	11.373	5.69199	1415.15	975.563	2039.21	1451.62	971.181	2153.35	2348.87	1710.88	3215.18
[0.001 - 0.01]	96725.2	7.5	16.502	3	49.506	16.7762	982.125	553.168	1723.76	1650.36	1076.41	2520.62	2719.88	1898.2	3890.75
[0.001 - 0.01]	76663.6	12.5	33.089	3	99.267	27.8611	914.373	464.041	1776.88	1928.35	1159.22	3195.76	3212.32	2079.35	4954.41
[0.001 - 0.01]	63289.3	17.5	52.434	3	157.302	38.946	839.145	396.989	1746.68	2054.41	1155.22	3639.79	3448.19	2103.31	5643.65
[0.001 - 0.01]	53258.6	22.5	74.006	3	222.018	50.0307	764.166	342.861	1675.39	2091.03	1113.66	3911.45	3530.09	2053.04	6059.82
[0.001 - 0.01]	42750.2	27.5	97.481	3	292.443	61.1157	653.263	280.888	1493.32	1953.51	994.246	3823.98	3313.56	1852.35	5917.81
[0.001 - 0.01]	34630	32.5	122.634	3	367.902	72.2004	557.636	231.391	1320.04	1795.39	878.918	3653.93	3057.54	1652.49	5648.17
[0.001 - 0.01]	29375.8	37.5	149.3	3	447.9	83.2852	494.721	199.106	1206.81	1696.83	802.92	3572.84	2899.69	1521.75	5516.61
[0.001 - 0.01]	22211	42.5	177.35	3	532.05	94.3698	389.009	152.423	974.27	1410.13	647.434	3060.19	2417.1	1235.87	4719.98
[0.001 - 0.01]	17912.1	47.5	206.682	3	620.046	105.455	324.829	124.277	832.847	1236.8	552.668	2757.9	2125.77	1061.79	4249.39
[0.001 - 0.01]	13135.6	52.5	237.208	3	711.624	116.54	245.783	92.036	643.65	978.14	426.46	2235.55	1685.34	824.144	3441.24
[0.001 - 0.01]	9314.34	57.5	268.858	3	806.574	127.624	179.312	65.8451	478.707	742.867	316.667	1736.6	1282.84	615.27	2670.76
[0.001 - 0.01]	8359.04	62.5	301.57	3	904.71	138.709	165.169	59.5739	448.816	709.954	296.412	1694.57	1228.54	578.789	2603.88
[0.001 - 0.01]	5970.74	67.5	335.29	3	1005.87	149.794	120.849	42.8721	333.792	537.413	220.09	1307.77	931.75	431.75	2007.88
[0.001 - 0.01]	5015.44	72.5	369.971	3	1109.91	160.879	103.804	36.2628	291.1	476.42	191.633	1180.43	827.474	377.553	1810.96
[0.001 - 0.01]	3343.6	77.5	405.573	3	1216.72	171.964	70.6584	24.3314	200.979	333.989	132.097	841.621	581.06	261.314	1290.23
[0.001 - 0.01]	2149.45	82.5	442.056	3	1326.17	183.049	46.3182	15.7362	133.512	225.068	87.6173	576.233	392.177	173.986	882.766
[0.001 - 0.01]	2388.3	87.5	479.389	3	1438.17	194.134	52.4187	17.5841	153.002	261.419	100.256	679.416	456.19	199.804	1040.14
[0.001 - 0.01]	1910.68	92.5	517.54	3	1552.62	205.218	42.6693	14.1429	126.029	218.085	82.4605	574.905	381.103	164.9	879.578
[0.001 - 0.01]	238.845	97.5	556.482	3	1669.45	216.303	5.42217	1.77689	16.196	28.3651	10.5817	75.7903	49.6336	21.2297	115.885
[0.1 - 1]	153572	2.5	3.791	3	11.373	5.69199	699.061	592.683	822.883	1131.43	756.963	1678.37	1830.77	1333.5	2505.99
[0.1 - 1]	75390	7.5	16.502	3	49.506	16.7762	611.703	477.399	781.732	1286.33	838.979	1964.64	2119.95	1479.51	3032.55
[0.1 - 1]	59753.6	12.5	33.089	3	99.267	27.8611	632.455	472.312	844.5	1503.01	903.527	2490.86	2503.77	1620.7	3861.59
[0.1 - 1]	49329.3	17.5	52.434	3	157.302	38.946	621.468	450.427	854.964	1601.26	900.409	2836.94	2687.61	1639.38	4398.8
[0.1 - 1]	41511.1	22.5	74.006	3	222.018	50.0307	595.389	421.85	837.842	1629.8	868.013	3048.68	2751.44	1600.19	4723.18
[0.1 - 1]	33320.6	27.5	97.481	3	292.443	61.1157	529.934	368.676	759.473	1522.61	774.94	2980.51	2582.68	1443.77	4612.49
[0.1 - 1]	26991.5	32.5	122.634	3	367.902	72.2004	467.766	320.484	680.714	1399.37	685.051	2847.97	2383.12	1287.99	4402.32
[0.1 - 1]	22896.2	37.5	149.3	3	447.9	83.2852	427.04	288.753	629.69	1322.55	625.816	2784.77	2260.09	1186.09	4299.79
[0.1 - 1]	17311.8	42.5	177.35	3	532.05	94.3698	344.286	230.122	513.575	1099.09	504.626	2385.19	1883.95	963.267	3678.87
[0.1 - 1]	13961.1	47.5	206.682	3	620.046	105.455	293.931	194.45	443.007	963.993	430.763	2149.58	1656.88	827.589	3312.08
[0.1 - 1]	10238.2	52.5	237.208	3	711.624	116.54	226.881	148.705	345.149	762.387	332.394	1742.45	1313.6	642.359	2682.19
[0.1 - 1]	7259.83	57.5	268.858	3	806.574	127.624	168.545	109.538	258.586	579.01	246.818	1353.55	999.88	479.557	2081.65
[0.1 - 1]	6515.25	62.5	301.57	3	904.71	138.709	157.846	101.79	244.066	553.356	231.031	1320.79	957.556	451.122	2029.53
[0.1 - 1]	4653.75	67.5	335.29	3	1005.87	149.794	117.27	75.0822	182.637	418.874	171.543	1019.31	726.229	336.517	1564.99
[0.1 - 1]	3909.16	72.5	369.971	3	1109.91	160.879	102.168	64.9781	160.188	371.334	149.363	920.054	644.954	294.275	1411.51
[0.1 - 1]	2606.09	77.5	405.573	3	1216.72	171.964	70.471	44.5398	111.184	260.32	102.96	655.981	452.893	203.674	1005.64
[0.1 - 1]	1675.34	82.5	442.056	3	1326.17	183.049	46.7715	29.3882	74.2274	175.424	68.2912	449.131	305.673	135.609	688.05
[0.1 - 1]	1861.5	87.5	479.389	3	1438.17	194.134	53.5524	33.4636	85.4608	203.756	78.1424	529.554	355.566	155.732	810.713
[0.1 - 1]	1489.23	92.5	517.54	3	1552.62	205.218	44.0746	27.3977	70.705	169.981	64.2718	448.095	297.041	128.528	685.565
[0.1 - 1]	186.162	97.5	556.482	3	1669.45	216.303	5.65943	3.50066	9.12411	22.1085	8.24767	59.0729	38.6857	16.5469	90.3234
[001 - 0.1]	174712	2.5	3.791	3	11.373	5.69199	1000.54	773.896	1288.51	1287.18	861.162	1909.41	2082.78	1517.06	2850.95
[001 - 0.1]	85767.8	7.5	16.502	3	49.506	16.7762	778.676	526.663	1144.52	1463.4	954.468	2235.08	2411.77	1683.17	3449.99
[001 - 0.1]	67978.9	12.5	33.089	3	99.267	27.8611	763.833	482.056	1202.25	1709.9	1027.9	2833.74	2848.42	1843.8	4393.16
[001 - 0.1]	56119.7	17.5	52.434	3	157.302	38.946	725.32	436.875	1195.68	1821.68	1024.35	3227.46	3057.57	1865.04	5004.32
[001 - 0.1]	47225.3	22.5	74.006	3	222.018	50.0307	677.472	393.925	1156.56	1854.15	987.499	3468.35	3130.19	1820.47	5373.35
[001 - 0.1]	37907.3	27.5	97.481	3	292.443	61.1157	590.955	334.022	1037.66	1732.21	881.614	3390.79	2938.19	1642.51	5247.42
[001 - 0.1]	30707	32.5	122.634	3	367.902	72.2004	512.972	283.158	922.202	1592	779.351	3240	2711.17	1465.29	5008.32
[001 - 0.1]	26048	37.5	149.3	3	447.9	83.2852	461.661	249.701	846.946	1504.61	711.962	3168.1	2571.21	1349.37	4891.67
[001 - 0.1]	19694.8	42.5	177.35	3	532.05	94.3698	367.582	195.299	686.447	1250.39	574.091	2713.53	2143.28	1095.87	4185.29
[001 - 0.1]	15882.9	47.5	206.682	3	620.046	105.455	310.363	162.299	588.846	1096.69	490.06	2445.47	1884.96	941.511	3768.01
[001 - 0.1]	11647.5	52.5	237.208	3	711.624	116.54	237.192	122.272	456.495	867.333	378.149	1982.3	1494.42	730.782	3051.4
[001 - 0.1]	8259.18	57.5	268.858	3	806.574	127.624	174.619	88.8496	340.467	658.713	280.794	1539.87	1137.52	545.57	2368.2
[001 - 0.1]	7412.1	62.5	301.57	3	904.71	138.709	162.187	81.5426	320.026	629.528	262.833	1502.61	1089.37	513.221	2308.91
[001 - 0.1]	5294.36	67.5	335.29	3	1005.87	149.794	119.579	59.4595	238.57	476.533	195.157	1159.62	826.198	382.84	1780.42
[001 - 0.1]	4447.27	72.5	369.971	3	1109.91	160.879	103.445	50.9115	208.511	422.449	169.924	1046.7	733.735	334.783	1605.81
[001 - 0.1]	2964.83	77.5	405.573	3	1216.72	171.964	70.8818	34.552	144.25	296.154	117.133	746.279	515.235	231.711	1144.07
[001 - 0.1]	1905.95	82.5	442.056	3	1326.17	183.049	46.7539	22.5864	96.0078	199.572	77.6918	510.956	347.75	154.277	782.763
[001 - 0.1]	2117.74	87.5	479.389	3	1438.17	194.134	53.2215	25.4938	110.219	231.804	88.8991	602.45	404.512	177.169	922.311
[001 - 0.1]	1694.23	92.5	517.54	3	1552.62	205.218	43.5622	20.7003	90.9406	193.38	73.1191	509.778	337.93	146.22	779.937
[001 - 0.1]	211.788	97.5	556.482	3	1669.45	216.303	5.5646	2.62424	11.7052	25.1518	9.383	67.2046	44.0109	18.8247	102.757
[1 - 10]	135852	2.5	3.791	3	11.373	5.69199	489.577	418.589	571.329	1000.88	669.618	1484.71	1619.52	1179.63	2216.83
[1 - 10]	66690.9	7.5	16.502	3	49.506	16.7762	483.337	381.697	610.421	1137.9	742.17	1737.94	1875.33	1308.79	2682.63
[1 - 10]	52858.7	12.5	33.089	3	99.267	27.8611	526.954	398.028	695.71	1329.58	799.271	2203.44	2214.86	1433.69	3416.01
[1 - 10]	43637.3	17.5	52.434	3	157.302	38.946	535.875	392.616	729.369	1416.49	796.512	2509.59	2377.49	1450.21	3891.23
[1 - 10]	36721.2	22.5	74.006	3	222.018	50.0307	526.59	376.969	733.557	1441.74	767.855	2696.9	2433.96	1415.55	4178.18
[1 - 10]	29475.8	27.5	97.481	3	292.443	61.1157	478.243	336.006	678.822	1346.92	685.521	2636.59	2284.67	1277.18	4080.27
[1 - 10]	23877	32.5	122.634	3	367.902	72.2004	429.254	296.885	618.956	1237.9	606.004	2519.35	2108.14	1139.37	3894.35
[1 - 10]	20254.3	37.5	149.3	3	447.9	83.2852	397.516	271.237	581.026	1169.95	553.604	2463.44	1999.31	1049.23	3803.64
[1 - 10]	15314.2	42.5	177.35	3	532.05	94.3698	324.502	218.798	479.999	972.269	446.399	2109.97	1666.56	852.117	3254.37
[1 - 10]	12350.2	47.5	206.682	3	620.046	105.455	280.12	186.88	418.785	852.76	381.058	1901.54	1465.7	732.095	2929.91
[1 - 10]	9056.82	52.5	237.208	3	711.624	116.54	218.379	144.301	329.634	674.417	294.04	1541.39	1162.02	568.238	2372.7
[1 - 10]	6422.13	57.5	268.858	3	806.574	127.624	163.698	107.228	249.269	512.199	218.338	1197.37	884.506	424.222	1841.46
[1 - 10]	5763.46	62.5	301.57	3	904.71	138.709	154.578	100.445	237.285	489.505	204.373	1168.39	847.065	399.068	1795.35
[1 - 10]	4116.76	67.5	335.29	3	1005.87	149.794	115.719	74.6392	178.963	370.541	151.749	901.691	642.431	297.687	1384.41
[1 - 10]	3458.09	72.5	369.971	3	1109.91	160.879	101.533	65.0385	158.115	328.486	132.129	813.891	570.534	260.319	1248.64
[1 - 10]	2305.37	77.5	405.573	3	1216.72	171.964	70.4955	44.8667	110.495	230.282	91.0795	580.288	400.634	180.173	889.601
[1 - 10]	1482.02	82.5	442.056	3	1326.17	183.049	47.0775	29.7815	74.2393	155.182	60.4112	397.307	270.402	119.962	608.657
[1 - 10]	1646.7	87.5	479.389	3	1438.17	194.134	54.2169	34.1027	85.9892	180.245	69.1257	468.45	314.538	137.762	717.166
[1 - 10]	1317.39	92.5	517.54	3	1552.62	205.218	44.8668	28.0695	71.5464	150.367	56.8556	396.391	262.766	113.697	606.459
[1 - 10]	164.681	97.5	556.482	3	1669.45	216.303	5.79114	3.60456	9.28239	19.5574	7.29599	52.2566	34.2218	14.6376	79.9012
[10 - 100]	120337	2.5	3.791	3	11.373	5.69199	341.562	265.741	435.947	886.57	593.144	1315.15	1434.56	1044.91	1963.65
[10 - 100]	59074.4	7.5	16.502	3	49.506	16.7762	382.184	263.258	550.767	1007.95	657.41	1539.46	1661.15	1159.32	2376.25
[10 - 100]	46821.9	12.5	33.089	3	99.267	27.8611	439.582	282.956	677.967	1177.73	707.989	1951.8	1961.91	1269.96	3025.88
[10 - 100]	38653.6	17.5	52.434	3	157.302	38.946	462.679	284.316	747.648	1254.72	705.545	2222.98	2105.96	1284.59	3446.83
[10 - 100]	32527.4	22.5	74.006	3	222.018	50.0307	466.363	276.628	780.88	1277.09	680.161	2388.9	2155.99	1253.89	3701.01
[10 - 100]	26109.5	27.5	97.481	3	292.443	61.1157	432.167	249.125	744.74	1193.1	607.231	2335.48	2023.74	1131.31	3614.27
[10 - 100]	21150.1	32.5	122.634	3	367.902	72.2004	394.428	221.983	696.333	1096.52	536.795	2231.62	1867.37	1009.25	3449.59
[10 - 100]	17941.1	37.5	149.3	3	447.9	83.2852	370.51	204.255	667.884	1036.33	490.379	2182.1	1770.97	929.404	3369.24
[10 - 100]	13565.2	42.5	177.35	3	532.05	94.3698	306.242	165.785	562.246	861.23	395.417	1869	1476.23	754.8	2882.71
[10 - 100]	10939.7	47.5	206.682	3	620.046	105.455	267.29	142.371	498.827	755.369	337.539	1684.37	1298.3	648.486	2595.29
[10 - 100]	8022.47	52.5	237.208	3	711.624	116.54	210.453	110.467	398.601	597.394	260.458	1365.35	1029.31	503.342	2101.72
[10 - 100]	5688.69	57.5	268.858	3	806.574	127.624	159.183	82.4471	305.584	453.703	193.403	1060.62	783.49	375.773	1631.15
[10 - 100]	5105.24	62.5	301.57	3	904.71	138.709	151.558	77.541	294.572	433.601	181.032	1034.95	750.325	353.492	1590.31
[10 - 100]	3646.6	67.5	335.29	3	1005.87	149.794	114.325	57.8312	224.763	328.223	134.419	798.712	569.061	263.689	1226.3
[10 - 100]	3063.15	72.5	369.971	3	1109.91	160.879	101.019	50.5638	200.732	290.971	117.039	720.94	505.376	230.589	1106.04
[10 - 100]	2042.09	77.5	405.573	3	1216.72	171.964	70.6018	34.9916	141.696	203.982	80.6777	514.016	354.879	159.596	788.003
[10 - 100]	1312.77	82.5	442.056	3	1326.17	183.049	47.44	23.2952	96.1057	137.459	53.5118	351.932	239.52	106.261	539.145
[10 - 100]	1458.64	87.5	479.389	3	1438.17	194.134	54.952	26.7491	112.31	159.66	61.2311	414.95	278.616	122.029	635.261
[10 - 100]	1166.94	92.5	517.54	3	1552.62	205.218	45.7247	22.0744	94.2341	133.195	50.3623	351.12	232.757	100.712	537.198
[10 - 100]	145.873	97.5	556.482	3	1669.45	216.303	5.93255	2.84168	12.3235	17.3238	6.46274	46.2886	30.3135	12.9659	70.776
[100 - 1000]	105733	2.5	3.791	3	11.373	5.69199	234.791	158.468	340.673	778.975	521.159	1155.54	1260.46	918.099	1725.34
[100 - 1000]	51905.1	7.5	16.502	3	49.506	16.7762	299.551	170.27	517.164	885.621	577.626	1352.63	1459.55	1018.62	2087.87
[100 - 1000]	41139.6	12.5	33.089	3	99.267	27.8611	363.686	187.684	692.507	1034.8	622.067	1714.92	1723.81	1115.83	2658.66
[100 - 1000]	33962.6	17.5	52.434	3	157.302	38.946	396.247	191.339	807.242	1102.45	619.92	1953.2	1850.38	1128.69	3028.52
[100 - 1000]	28579.9	22.5	74.006	3	222.018	50.0307	409.689	188.042	878.859	1122.1	597.616	2098.98	1894.33	1101.71	3251.85
[100 - 1000]	22940.8	27.5	97.481	3	292.443	61.1157	387.372	170.643	866.486	1048.3	533.536	2052.04	1778.14	994.017	3175.64
[100 - 1000]	18583.3	32.5	122.634	3	367.902	72.2004	359.491	152.985	832.914	963.448	471.649	1960.79	1640.75	886.766	3030.94
[100 - 1000]	15763.8	37.5	149.3	3	447.9	83.2852	342.534	141.488	818.09	910.561	430.866	1917.28	1556.05	816.611	2960.35
[100 - 1000]	11918.9	42.5	177.35	3	532.05	94.3698	286.657	115.342	703.172	756.71	347.429	1642.18	1297.07	663.197	2532.86
[100 - 1000]	9612.05	47.5	206.682	3	620.046	105.455	252.968	99.4305	635.512	663.697	296.575	1479.96	1140.74	569.785	2280.33
[100 - 1000]	7048.86	52.5	237.208	3	711.624	116.54	201.157	77.4105	516.36	524.894	228.849	1199.65	904.394	442.256	1846.65
[100 - 1000]	4998.3	57.5	268.858	3	806.574	127.624	153.525	57.9509	401.911	398.641	169.931	931.901	688.405	330.169	1433.19
[100 - 1000]	4485.66	62.5	301.57	3	904.71	138.709	147.379	54.6526	392.856	380.978	159.062	909.35	659.265	310.592	1397.31
[100 - 1000]	3204.04	67.5	335.29	3	1005.87	149.794	112.019	40.8633	303.632	288.389	118.105	701.78	499.999	231.688	1077.48
[100 - 1000]	2691.41	72.5	369.971	3	1109.91	160.879	99.6813	35.811	274.425	255.658	102.835	633.446	444.043	202.604	971.808
[100 - 1000]	1794.26	77.5	405.573	3	1216.72	171.964	70.1259	24.8355	195.887	179.227	70.8865	451.634	311.811	140.227	692.37
[100 - 1000]	1153.45	82.5	442.056	3	1326.17	183.049	47.4112	16.5669	134.258	120.777	47.0176	309.221	210.452	93.3654	473.714
[100 - 1000]	1281.62	87.5	479.389	3	1438.17	194.134	55.2375	19.0589	158.447	140.284	53.8001	364.591	244.803	107.22	558.165
[100 - 1000]	1025.32	92.5	517.54	3	1552.62	205.218	46.2142	15.7557	134.188	117.03	44.2503	308.508	204.509	88.4895	472.003
[100 - 1000]	128.17	97.5	556.482	3	1669.45	216.303	6.02719	2.03162	17.704	15.2214	5.67841	40.6709	26.6346	11.3924	62.1865
[1000 - 10000]	89610.9	2.5	3.791	3	11.373	5.69199	154.308	87.2034	258.964	660.2	441.695	979.347	1068.27	778.111	1462.27
[1000 - 10000]	43990.8	7.5	16.502	3	49.506	16.7762	226.293	103.597	474.805	750.586	489.552	1146.38	1237.01	863.308	1769.52
[1000 - 10000]	34866.8	12.5	33.089	3	99.267	27.8611	290.197	117.309	692.944	877.019	527.217	1453.44	1460.97	945.695	2253.28
[1000 - 10000]	28784.1	17.5	52.434	3	157.302	38.946	327.329	121.359	855.017	934.351	525.397	1655.38	1568.24	956.591	2566.74
[1000 - 10000]	24222.1	22.5	74.006	3	222.018	50.0307	347.157	120.447	971.409	951.005	506.494	1778.94	1605.49	933.729	2756.02
[1000 - 10000]	19442.9	27.5	97.481	3	292.443	61.1157	334.921	110.103	990.994	888.46	452.185	1739.16	1507.02	842.453	2691.43
[1000 - 10000]	15749.8	32.5	122.634	3	367.902	72.2004	316.039	99.2818	980.128	816.546	399.734	1661.82	1390.57	751.556	2568.8
[1000 - 10000]	13360.2	37.5	149.3	3	447.9	83.2852	305.443	92.2578	986.516	771.723	365.17	1624.94	1318.79	692.097	2508.97
[1000 - 10000]	10101.6	42.5	177.35	3	532.05	94.3698	258.807	75.5128	866.303	641.33	294.454	1391.78	1099.3	562.076	2146.66
[1000 - 10000]	8146.45	47.5	206.682	3	620.046	105.455	230.917	65.3229	798.019	562.499	251.355	1254.3	966.806	482.906	1932.63
[1000 - 10000]	5974.08	52.5	237.208	3	711.624	116.54	185.447	51.0127	659.633	444.86	193.955	1016.73	766.496	374.823	1565.08
[1000 - 10000]	4236.18	57.5	268.858	3	806.574	127.624	142.81	38.2937	521.518	337.858	144.021	789.809	583.44	279.826	1214.67
[1000 - 10000]	3801.71	62.5	301.57	3	904.71	138.709	138.225	36.2034	517.13	322.888	134.809	770.696	558.743	263.234	1184.25
[1000 - 10000]	2715.51	67.5	335.29	3	1005.87	149.794	105.86	27.1298	405.013	244.417	100.097	594.775	423.762	196.361	913.188
[1000 - 10000]	2281.03	72.5	369.971	3	1109.91	160.879	94.8656	23.8245	370.588	216.677	87.155	536.861	376.337	171.712	823.631
[1000 - 10000]	1520.68	77.5	405.573	3	1216.72	171.964	67.1774	16.5541	267.588	151.899	60.0781	382.771	264.267	118.846	586.801
[1000 - 10000]	977.575	82.5	442.056	3	1326.17	183.049	45.6978	11.0622	185.389	102.362	39.8486	262.072	178.363	79.1294	401.484
[1000 - 10000]	1086.2	87.5	479.389	3	1438.17	194.134	53.5501	12.747	221.024	118.894	45.5969	309	207.476	90.8712	473.059
[1000 - 10000]	868.983	92.5	517.54	3	1552.62	205.218	45.0478	10.554	188.989	99.1857	37.5032	261.468	173.327	74.997	400.034
[1000 - 10000]	108.627	97.5	556.482	3	1669.45	216.303	5.90554	1.36286	25.1618	12.9005	4.81259	34.4696	22.5735	9.6553	52.7046
[10000 - 100000]	392974	2.5	3.791	3	11.373	5.69199	518.529	232.858	1021.07	2895.2	1936.98	4294.77	4684.73	3412.28	6412.54
[10000 - 100000]	74257	7.5	16.502	3	49.506	16.7762	340.182	122.835	872.588	1267	826.369	1935.11	2088.08	1457.27	2986.97
[10000 - 100000]	42587	12.5	33.089	3	99.267	27.8611	333.66	103.954	1004.92	1071.21	643.953	1775.26	1784.46	1155.09	2752.2
[10000 - 100000]	13010	27.5	97.481	3	292.443	61.1157	228.622	55.3734	901.109	594.504	302.575	1163.74	1008.4	563.719	1800.95
[10000 - 100000]	48362	32.5	122.634	3	367.902	72.2004	1006.6	230.534	4209.41	2507.32	1227.44	5102.85	4269.96	2307.76	7887.86
[10000 - 100000]	68460	52.5	237.208	3	711.624	116.54	2311.43	449.108	11489.2	5097.88	2222.63	11651.3	8783.66	4295.28	17935.1
[100000 - 1000000]	378119	2.5	3.791	3	11.373	5.69199	376.093	120.67	883.723	2785.76	1863.76	4132.42	4507.64	3283.29	6170.14
